# Supplementary material for: Measles vaccination among children in border areas of Yunnan Province, Southwest China
Source: PLoS One. 2020 Oct 21;15(10):e0240733. doi: 10.1371/journal.pone.0240733 (PMC7577443; doi:10.1371/journal.pone.0240733)
Supplement: S1 Data — (XLS) [file pone.0240733.s002.xls]

## Sheet: YN国家基线调查数据库 附件4 儿童监护人态度行为zq整理 -
County	Township	Village	Ethnicity	Survey_day	Birthday	Month	Primary_guardians	Education	Income_classification	Vaccination_units	Mcv1a_vaccination	Mcv2a_vaccination	Important	Safety	Convenience	Schedule
镇康	木场	乌木兰	1	2016-12-28	2015-05-28	19	1	1	2	2	1	1	1	1	1	2
镇康	木场	乌木兰	1	2016-12-28	2014-03-29	32	1	1	2	2	1	1	1	1	1	2
腾冲	五合	整顶	1	2016-12-15	2013-09-04	39	2	2	1	2	1	1	1	1	1	2
腾冲	明光	顺龙	1	2016-12-14	2015-01-17	22	1	2	1	2	1	1	1	1	1	1
腾冲	五合	金塘	1	2016-12-18	2014-02-24	33	2	2	2	2	1	1	1	1	1	1
镇康	凤尾	仁和	1	2016-12-28	2013-10-29	37	1	2	1	2	1	1	1	1	1	2
孟连	勐马	腊福	1	2016-12-16	2012-02-18	57	1	2	1	1	1	1	2	1	1	2
镇康	勐堆	大寨	1	2016-12-27	2010-11-24	73	2	2	2	2	1	1	2	1	1	2
镇康	木场	散路坝	1	2016-12-28	2014-01-28	35	2	2	2	2	1	1	1	1	1	2
镇康	勐堆	尖山	1	2016-12-27	2012-02-27	58	1	1	2	2	1	1	1	1	1	2
腾冲	腾越	朝阳	1	2016-12-15	2012-11-02	49	1	3	2	2	1	1	1	1	1	1
瑞丽	姐相	顺哈	1	2016-12-15	2010-09-22	74	1	3	1	2	1	1	1	2	1	1
镇康	木场	乌木兰	1	2016-12-28	2013-01-22	47	1	1	2	1	1	1	1	1	1	2
镇康	木场	木场	1	2016-12-29	2012-07-18	53	1	3	2	2	1	1	1	1	1	1
腾冲	明光	东营	1	2016-12-17	2015-04-28	19	1	2	1	2	1	1	1	1	1	1
瑞丽	户育	弄贤	1	2016-12-14	2011-09-25	62	1	3	2	2	1	1	1	1	1	2
镇康	勐堆	蟒蛇山	1	2016-12-27	2012-10-05	50	1	1	2	2	1	1	1	1	1	2
镇康	南伞	白岩	1	2016-12-28	2012-08-21	52	1	1	2	2	1	1	1	1	1	2
镇康	木场	扬柳桥	1	2016-12-28	2013-09-23	39	1	2	2	2	1	1	1	1	1	2
孟连	芒信	怕岗	1	2016-12-11	2012-10-27	49	1	2	1	2	1	1	1	1	1	1
镇康	木厂	乌木兰	1	2016-12-28	2011-08-16	64	2	1	2	2	1	1	1	1	1	2
镇康	勐堆	蟒蛇山	1	2016-11-27	2014-08-27	27	1	1	2	2	1	1	1	1	1	2
镇康	勐堆	尖山	1	2016-12-27	2014-03-23	33	2	2	2	2	1	1	1	1	1	2
孟连	娜允	金塔社区	1	2016-12-06	2010-07-26	76	1	3	1	1	1	1	1	1	1	1
瑞丽	勐卯	勐力	1	2016-12-13	2014-07-28	28	1	1	1	2	1	1	1	1	1	1
镇康	木场.	木场	1	2016-12-29	2012-04-23	56	1	1	2	1	1	1	1	1	1	2
孟连	芒信	海东	1	2016-12-15	2011-06-25	65	1	3	1	2	1	1	1	1	1	2
瑞丽	勐秀	小街	1	2016-12-16	2012-11-30	48	1	2	1	2	1	1	1	1	1	2
镇康	木场	散路坝	1	2016-12-28	2010-02-21	82	2	2	2	2	1	1	1	1	1	1
镇康	南伞	红岩	1	2016-12-27	2011-09-21	63	2	1	1	2	1	1	1	1	1	2
瑞丽	勐秀	南京里	1	2016-12-16	2014-11-05	25	1	1	2	2	1	1	1	1	1	2
镇康	勐堆	铜厂	1	2016-12-27	2014-11-22	25	2	2	1	2	1	1	1	1	1	2
腾冲	腾越	洞山	1	2016-12-17	2013-09-22	38	1	1	1	2	1	1	1	1	1	2
孟连	勐马	勐啊	1	2016-12-16	2013-07-09	41	1	1	1	1	1	1	1	1	1	2
孟连	勐马	东乃	1	2016-12-15	2011-08-17	63	1	1	1	1	1	1	1	1	1	2
腾冲	明光	东营	1	2016-12-19	2011-11-22	60	1	2	1	2	1	1	1	1	1	2
孟连	芒信	芒卡	1	2016-12-13	2015-01-16	22	1	2	1	1	1	1	1	1	1	2
镇康	军赛	中厂	1	2016-12-27	2014-08-03	28	1	1	2	2	1	1	1	1	1	2
腾冲	明光	麻栎	1	2016-12-17	2013-11-18	36	2	1	2	2	1	2	1	2	2	2
镇康	凤尾	鲁子园	1	2016-12-28	2014-11-25	25	2	1	1	2	1	1	1	1	1	2
腾冲	腾越	洞坪	1	2016-12-14	2015-11-13	13	1	3	1	2	1	3	1	1	1	2
腾冲	滇滩	左所	1	2016-12-13	2013-03-05	45	1	3	1	2	1	3	1	1	1	1
镇康	军赛	彩靠	1	2016-12-27	2015-12-16	12	1	1	1	3	1	3	1	1	1	2
镇康	南伞	红岩	1	2016-12-27	2015-07-19	17	1	2	1	2	1	3	1	1	1	2
勐腊	易武	麻黑	1	2016-12-15	2011-11-28	60	1	2	2	1	1	1	1	1	1	2
镇康	军赛	彩靠	1	2016-12-27	2014-10-19	26	1	1	2	2	1	1	1	1	1	2
腾冲	五合	五合	1	2016-12-13	2013-01-01	47	1	2	2	2	1	1	1	1	1	1
孟连	芒信	怕岗	1	2016-12-11	2011-12-13	59	1	2	1	2	1	1	1	1	2	1
镇康	南伞	红岩	1	2016-12-27	2013-12-17	36	1	1	1	2	1	1	1	1	1	2
腾冲	滇滩	云峰	1	2016-12-14	2010-09-21	74	2	2	1	2	1	1	1	1	1	1
腾冲	腾越	沙坝	1	2016-12-17	2014-09-15	27	1	3	2	2	1	1	1	1	1	2
镇康	凤尾	小水井	1	2016-12-28	2012-07-05	53	1	2	1	2	1	1	1	1	1	1
瑞丽	户育	弄贤	1	2016-12-14	2014-12-09	24	1	2	1	2	1	1	1	1	1	2
腾冲	五合	金塘	1	2016-12-17	2013-07-21	40	1	2	2	2	1	1	1	1	1	1
瑞丽	勐秀	勐秀	1	2016-12-16	2013-06-30	41	1	2	1	2	1	1	1	1	1	2
腾冲	腾越	洞山	1	2016-12-17	2012-08-28	51	2	1	1	2	1	1	1	1	1	2
瑞丽	勐秀	勐秀	1	2016-12-16	2013-07-03	41	2	2	2	2	1	1	1	1	1	2
镇康	木场	勐橵	1	2016-12-28	2014-06-30	29	1	1	2	2	1	1	1	1	1	2
镇康	凤尾	仁和	1	2016-12-28	2015-01-12	23	2	2	2	2	1	1	1	1	1	2
腾冲	五合	五合	1	2016-12-15	2009-12-28	83	1	2	2	2	1	1	1	1	1	1
腾冲	五合	整顶	1	2016-12-15	2009-12-19	83	1	2	1	2	1	1	1	1	1	1
孟连	勐马	东乃	1	2016-12-17	2009-11-23	84	1	1	1	1	1	1	2	1	1	2
孟连	娜允	城东社区	1	2016-12-07	2010-11-23	72	1	2	1	2	1	2	1	1	1	1
腾冲	腾越	永乐	1	2016-12-14	2013-12-15	35	1	3	1	2	1	1	1	1	1	1
镇康	勐堆	铜厂	1	2016-12-27	2013-09-20	39	2	3	2	2	1	1	1	1	1	2
镇康	军赛	忙吉利	1	2016-12-28	2013-12-13	36	2	1	2	2	1	1	1	1	1	2
腾冲	滇滩	河西	1	2016-12-15	2012-07-19	52	1	2	1	2	1	1	1	1	1	1
孟连	娜允	金塔社区	1	2016-12-06	2014-11-09	24	1	1	1	1	1	1	1	1	1	2
腾冲	五合	五合	1	2016-12-15	2014-04-01	32	1	2	2	2	1	1	1	1	1	1
勐腊	瑶区	纳卓	1	2016-12-16	2014-04-14	32	1	1	2	1	1	1	1	1	1	2
瑞丽	勐秀	勐典	1	2016-12-16	2013-11-24	36	1	2	2	2	1	1	1	2	1	2
腾冲	腾越	永乐	1	2016-10-18	2009-12-16	82	1	2	1	2	1	1	1	1	1	2
镇康	凤尾镇	凤尾村	1	2016-12-28	2011-10-09	62	2	1	1	2	1	1	1	1	1	2
腾冲	五合	腊勐	1	2016-12-17	2012-01-26	58	1	2	2	2	1	1	1	1	1	1
腾冲	明光	中塘	1	2016-12-15	2010-02-18	81	2	1	2	2	1	2	1	1	1	2
勐腊	易武	曼腊	1	2016-12-14	2012-01-20	58	2	2	2	1	1	2	1	1	1	2
腾冲	五合	腾朗	1	2016-12-18	2015-07-28	16	1	2	1	2	1	3	1	1	1	2
腾冲	腾越	满邑	1	2016-12-16	2015-10-11	14	1	3	2	2	1	3	1	1	1	1
腾冲	腾越	永乐	1	2016-12-16	2015-10-19	13	2	1	1	2	1	3	1	1	1	2
瑞丽	勐卯	姐东	1	2016-12-13	2015-08-09	16	1	2	2	2	1	3	1	1	1	2
瑞丽	弄岛	弄岛	1	2016-12-12	2015-09-26	14	1	2	2	2	1	3	1	1	1	2
腾冲	明光	东营	1	2016-12-16	2015-06-24	17	1	2	1	2	1	1	1	1	1	1
瑞丽	弄岛	等嘎	1	2016-12-12	2010-06-28	77	1	3	1	2	1	1	1	1	1	1
镇康	军赛	军赛	1	2016-12-28	2013-08-07	40	1	1	2	2	1	1	1	1	1	2
腾冲	五合	五合	1	2016-12-14	2012-05-03	55	2	2	2	2	1	1	1	1	1	1
腾冲	五合	金塘	1	2016-12-18	2013-05-24	42	1	2	2	2	1	1	1	1	1	1
腾冲	猴桥	胆扎	1	2016-12-17	2012-02-18	57	2	1	2	2	1	1	1	1	1	1
腾冲	腾越	洞坪	1	2016-12-15	2013-06-14	42	2	2	1	2	1	1	1	1	1	1
腾冲	五合	五合	1	2016-12-15	2015-05-25	18	2	1	2	2	1	1	1	1	1	1
腾冲	腾越	洞坪	1	2016-12-17	2012-12-10	48	1	2	1	2	1	1	1	1	1	1
孟连	娜允	古城社区	1	2016-12-16	2014-12-12	24	1	2	2	1	1	1	1	1	1	1
瑞丽	勐秀	小街	1	2016-12-16	2010-03-05	81	1	1	1	2	1	1	1	1	1	1
镇康	军赛	军赛	1	2016-12-28	2014-05-19	31	1	1	2	2	1	1	1	1	1	2
腾冲	猴桥	金家	1	2016-12-13	2011-06-20	65	1	2	2	2	1	1	1	1	1	2
腾冲	猴桥	东村	1	2016-12-15	2013-04-19	43	1	2	1	2	1	1	1	1	1	1
腾冲	五合	整顶	1	2016-12-15	2010-12-17	71	1	1	1	2	1	1	1	1	1	1
腾冲	五合	腾朗	1	2016-12-18	2012-03-25	56	1	2	2	2	1	1	1	1	1	2
腾冲	腾越	朝阳	1	2016-12-14	2009-12-10	84	1	2	2	2	1	1	1	1	1	2
腾冲	猴桥	下街	1	2016-12-15	2014-09-17	26	1	2	2	2	1	1	1	1	1	1
腾冲	滇滩	左所	1	2016-12-19	2015-09-19	15	1	2	1	2	1	3	1	1	1	1
腾冲	滇滩	云峰	1	2016-12-13	2015-11-19	12	2	2	2	2	1	3	1	1	1	2
腾冲	猴桥	下街	1	2016-12-16	2015-08-19	15	1	2	2	2	1	3	1	1	2	1
腾冲	明光	自治	1	2016-12-16	2015-01-13	23	1	2	2	2	1	1	1	1	2	1
腾冲	明光	沙河	1	2016-12-18	2011-10-21	61	1	1	1	2	1	1	1	1	1	1
腾冲	滇滩	联族	1	2016-12-13	2011-05-19	66	1	3	1	2	1	1	1	1	1	1
瑞丽	户育	弄贤	1	2016-12-14	2013-05-22	42	1	2	2	2	1	1	1	1	1	2
腾冲	腾越	朝阳	1	2016-12-16	2013-12-29	35	1	3	1	2	1	1	1	1	1	1
腾冲	腾越	朝阳	1	2016-12-17	2014-09-28	26	1	2	1	2	1	1	1	1	1	1
腾冲	腾越	朝阳	1	2016-12-16	2012-10-31	49	1	3	2	2	1	1	1	1	1	1
腾冲	明光	顺龙	1	2016-12-17	2011-05-14	67	1	2	1	2	1	1	1	1	1	1
镇康	勐堆	彭木山	1	2016-12-27	2015-05-22	19	2	1	2	2	1	1	1	1	1	2
腾冲	五合	五合	1	2016-12-14	2010-09-24	74	1	2	2	2	1	1	1	1	1	1
腾冲	五合	正定	1	2016-12-15	2011-03-18	68	1	2	1	2	1	1	1	2	1	2
腾冲	腾越	永乐	1	2016-12-16	2013-11-11	37	2	1	1	2	1	1	1	1	1	2
腾冲	腾越	朝阳	1	2016-12-14	2010-01-23	82	2	2	2	1	1	1	1	1	1	1
镇康	勐堆	彭木山	1	2016-12-27	2015-11-16	13	2	1	2	2	1	3	1	1	1	2
瑞丽	勐秀	小街	1	2016-12-16	2015-07-25	16	1	1	1	2	1	3	1	1	1	2
腾冲	五合	腊勐	1	2016-12-17	2013-06-25	41	1	2	2	2	1	1	1	1	1	1
瑞丽	勐秀	勐秀	1	2016-12-16	2014-09-23	26	1	2	1	2	1	1	1	1	1	2
腾冲	腾越	朝阳	1	2016-12-17	2015-01-15	23	1	3	2	2	1	1	1	1	1	1
瑞丽	勐卯	姐东	1	2016-12-13	2011-05-26	66	2	2	2	2	1	1	1	1	1	2
腾冲	五合	五合	1	2016-12-19	2014-08-24	27	2	1	2	2	1	1	1	1	1	1
瑞丽	户育	户育	1	2016-12-14	2014-01-23	34	2	1	1	2	1	1	1	1	1	2
瑞丽	勐秀	勐秀	1	2016-12-16	2012-03-08	57	1	2	1	2	1	1	1	1	1	1
腾冲	猴桥	胆扎	1	2016-12-17	2014-05-18	30	1	2	2	2	1	1	1	1	1	1
镇康	凤尾	鲁子园	1	2016-12-28	2013-11-06	37	1	1	1	2	1	1	1	1	1	2
镇康	勐堆	铜厂	1	2016-12-27	2014-10-14	26	1	2	2	2	1	1	1	1	1	2
瑞丽	户育	弄贤	1	2016-12-14	2014-08-26	27	1	2	1	2	1	1	1	2	1	2
镇康	木场	芹菜塘	1	2016-12-28	2015-12-18	12	2	1	2	1	1	3	1	1	1	2
腾冲	五合	金塘	1	2016-12-17	2015-07-22	16	1	3	2	2	1	3	1	1	1	2
镇康	勐堆	铜厂	1	2016-12-27	2015-08-13	16	1	2	1	2	1	1	1	1	1	2
腾冲	腾越	朝阳	1	2016-12-17	2014-12-07	24	1	2	2	2	1	1	1	1	1	1
镇康	南伞	德胜社区	1	2016-12-28	2015-06-26	18	1	3	1	1	1	1	1	1	1	1
腾冲	滇滩	云峰	1	2016-12-14	2012-04-18	55	1	1	2	2	1	1	1	1	1	1
镇康	木场	芹菜塘	1	2016-12-28	2014-01-23	35	2	1	2	2	1	1	1	1	1	2
孟连	芒信	拉嘎	1	2016-12-15	2009-12-15	84	1	2	1	2	1	1	1	1	1	1
瑞丽	勐秀	等扎	1	2016-12-16	2011-12-12	60	1	2	1	2	1	1	1	1	1	2
镇康	军赛	中厂	1	2016-12-27	2014-06-15	30	2	1	2	2	1	1	2	1	1	2
腾冲	明光	顺龙	1	2016-12-15	2012-07-10	53	1	2	1	2	1	1	1	1	1	1
腾冲	腾越	沙坝	1	2016-12-18	2013-12-21	35	2	1	2	2	1	2	1	1	1	2
镇康	凤尾	大坝	1	2016-12-28	2015-09-08	15	1	2	2	2	1	3	1	1	1	2
腾冲	腾越	朝阳	1	2016-12-16	2015-09-28	14	2	2	1	2	1	3	1	1	1	2
腾冲	明光	顺龙	1	2016-12-14	2013-11-08	37	1	2	1	2	1	1	1	1	1	1
腾冲	腾越	洞坪	1	2016-12-16	2014-01-06	35	1	2	1	1	1	1	1	1	1	2
腾冲	猴桥	金家	1	2016-12-14	2012-04-15	55	2	2	2	2	1	1	1	1	1	2
腾冲	滇滩	腊幸	1	2016-12-15	2012-05-15	55	1	3	2	2	1	1	1	1	1	1
瑞丽	勐秀	小街	1	2016-12-12	2014-11-21	24	1	2	1	2	1	1	1	1	1	2
腾冲	腾越	沙坝	1	2016-12-17	2012-03-31	56	1	2	2	2	1	1	1	1	1	1
镇康	木场	木场	1	2016-12-29	2015-04-23	20	1	3	2	2	1	3	1	1	1	2
腾冲	明光	东营	1	2016-12-14	2015-11-11	13	2	2	1	2	1	3	1	1	1	1
镇康	木场	散路坝	1	2016-12-28	2014-06-22	30	1	1	2	2	1	1	1	1	1	2
镇康	凤尾	小水井	1	2016-12-28	2013-11-02	37	2	1	1	2	1	1	1	1	1	2
瑞丽	户育	班岭	1	2016-12-14	2013-07-23	40	2	2	1	2	1	1	1	1	1	1
腾冲	滇滩	联族	1	2016-12-17	2010-03-15	81	1	2	1	2	1	1	1	1	1	1
镇康	木场	乌木兰	1	2016-12-28	2010-03-27	81	2	2	2	2	1	1	1	1	1	2
腾冲	明光	中塘	1	2016-12-16	2011-04-27	67	1	2	2	2	1	1	1	1	1	1
腾冲	五合	腾朗	1	2016-12-18	2015-03-20	20	1	1	1	2	1	1	1	1	1	2
腾冲	明光	麻栎	1	2016-12-15	2012-07-13	53	1	1	1	2	1	1	1	2	1	2
腾冲	猴桥	东村	1	2016-12-15	2014-10-13	26	1	2	1	2	1	1	1	1	1	1
瑞丽	弄岛	等秀	1	2016-12-12	2013-10-18	37	1	2	1	2	1	1	1	1	1	2
腾冲	明光	自治	1	2016-12-17	2011-03-11	69	1	2	2	2	1	1	1	1	1	2
镇康	勐堆	勐堆	1	2016-12-27	2015-02-11	22	2	2	2	2	1	3	1	1	1	2
镇康	南伞	红岩	1	2016-12-27	2014-04-17	32	1	3	1	2	1	1	1	1	1	2
镇康	勐堆	大寨	1	2016-12-27	2013-12-15	36	2	1	2	2	1	1	2	2	2	2
腾冲	滇滩	腊幸	1	2016-12-17	2013-12-12	36	1	2	1	2	1	1	1	1	1	1
腾冲	五合	腾朗	1	2016-12-18	2010-02-11	82	1	2	2	2	1	1	1	1	1	2
腾冲	猴桥	胆扎	1	2016-12-17	2012-09-11	51	1	2	2	2	1	1	1	1	2	1
腾冲	滇滩	联族	1	2016-12-18	2014-08-12	28	1	3	1	2	1	1	1	1	1	1
腾冲	滇滩	云峰	1	2016-12-14	2012-07-14	53	1	2	1	2	1	1	1	1	1	2
镇康	木场	勐橵	1	2016-12-28	2012-01-12	59	1	1	2	2	1	1	1	1	1	2
腾冲	滇滩	早坡	1	2016-12-15	2015-09-13	15	1	3	1	2	1	3	1	1	1	1
孟连	娜允	芒掌	1	2016-12-19	2011-03-14	69	1	2	1	2	1	1	1	1	1	1
腾冲	明光	沙河	1	2016-12-17	2013-02-13	46	2	2	1	2	1	1	1	1	2	1
腾冲	滇滩	早坡	1	2016-12-15	2014-02-11	34	1	3	1	2	1	1	1	1	1	1
腾冲	滇滩	云峰	1	2016-12-15	2013-07-13	41	1	2	1	2	1	1	1	1	1	1
腾冲	滇滩	早坡	1	2016-12-15	2012-11-11	49	1	2	1	2	1	1	1	1	1	1
腾冲	滇滩	腊幸	1	2016-12-17	2010-12-14	72	1	2	1	2	1	1	1	1	1	1
腾冲	滇滩	腊幸	1	2016-12-17	2010-12-14	72	1	2	1	2	1	1	1	1	1	2
镇康	南伞	户育	1	2016-12-27	2015-08-08	16	2	1	1	2	1	3	1	1	1	2
腾冲	明光	中塘	1	2016-12-17	2015-09-25	14	2	1	2	2	1	3	1	1	1	2
腾冲	猴桥	下街	1	2016-12-15	2015-11-04	13	1	3	2	2	1	3	1	1	1	1
瑞丽	户育	雷弄	1	2016-12-14	2015-06-16	17	1	2	1	2	1	3	1	1	1	1
勐腊	勐伴	勐伴	1	2016-12-15	2015-06-08	18	1	1	2	2	1	1	1	1	1	1
瑞丽	户育	班岭	1	2016-12-14	2014-09-15	26	1	1	1	2	1	1	1	1	1	2
镇康	木场	芹菜塘	1	2016-12-28	2014-10-17	26	1	1	1	1	1	1	1	1	1	1
镇康	南伞	德胜社区	1	2016-12-28	2012-12-15	48	1	1	1	1	1	1	1	1	1	1
腾冲	明光	东营	1	2016-12-18	2010-03-13	81	1	3	1	2	1	1	1	1	1	1
镇康	军赛	中厂	1	2016-12-27	2010-12-21	72	1	1	1	2	1	1	1	1	2	2
腾冲	五合	五合	1	2016-12-14	2011-09-18	62	1	2	1	2	1	1	1	1	1	1
腾冲	五合	整顶	1	2016-12-15	2009-12-08	84	2	1	1	2	1	1	1	1	1	2
孟连	芒信	岔河	1	2016-12-15	2011-10-02	62	1	1	1	2	1	1	1	1	1	1
腾冲	滇滩	云峰	1	2016-12-13	2014-11-09	25	2	2	2	2	1	1	1	1	1	2
腾冲	明光	沙河	1	2016-12-18	2012-08-12	52	1	2	1	2	1	1	1	1	1	2
瑞丽	勐卯	芒岭	1	2016-12-13	2012-11-13	49	1	1	2	2	1	1	1	1	1	1
腾冲	五合	腊勐	1	2016-12-17	2010-06-01	78	1	2	1	2	1	1	1	1	1	1
腾冲	明光	麻栎	1	2016-12-15	2012-04-10	56	1	1	2	2	1	1	1	1	1	1
腾冲	滇滩	河西	1	2016-12-15	2012-12-09	48	1	2	2	2	1	1	1	1	1	1
腾冲	腾越	满邑	1	2016-12-15	2015-07-05	17	1	3	2	1	1	1	1	2	1	1
镇康	木场	散路坝	1	2016-12-28	2015-05-07	19	2	1	2	2	1	1	1	1	1	2
镇康	木场	散路坝	1	2016-12-28	2013-03-23	45	1	2	2	2	1	1	1	1	1	2
镇康	军赛	散路坝	1	2016-12-28	2014-06-17	30	2	1	2	2	1	1	1	1	1	2
腾冲	腾越	洞山	1	2016-12-16	2014-01-24	34	2	2	1	2	1	1	1	1	1	2
镇康	勐堆	铜厂	1	2016-12-27	2011-09-12	63	1	2	2	2	1	1	1	1	1	2
腾冲	滇滩	早坡	1	2016-12-15	2014-05-11	31	1	2	1	2	1	1	1	1	1	1
腾冲	猴桥	下街	1	2016-12-16	2014-05-10	31	1	3	2	2	1	1	1	1	1	1
孟连	勐马	东乃	1	2016-12-17	2014-01-05	35	1	1	1	1	1	3	1	1	1	2
镇康	木场	扬柳桥	1	2016-12-28	2014-10-18	26	2	1	2	2	1	1	1	1	1	2
腾冲	腾越	永乐	1	2016-12-15	2014-02-01	34	1	2	1	2	1	1	1	1	1	2
腾冲	五合	金塘	1	2016-12-17	2012-09-14	51	1	2	1	2	1	1	1	1	1	1
镇康	南伞	德胜社区	1	2016-12-28	2013-12-23	36	1	2	1	1	1	1	1	1	1	1
镇康	军赛	彩靠	1	2016-12-27	2012-10-09	50	2	1	2	2	1	1	1	1	1	2
镇康	勐堆	大寨	1	2016-12-27	2012-07-14	53	1	1	2	2	1	1	1	1	1	2
孟连	勐马	东乃	1	2016-12-05	2012-07-04	53	1	3	1	1	1	1	1	1	1	1
腾冲	五合	五合	1	2016-12-19	2012-03-09	57	1	2	2	2	1	1	1	1	1	2
镇康	南伞	新城社区	1	2016-12-22	2013-12-22	36	1	3	2	1	1	1	1	1	1	2
腾冲	滇滩	联族	1	2016-12-17	2011-01-06	71	1	2	1	1	1	1	1	1	1	1
孟连	勐马	勐啊	1	2016-12-16	2015-02-27	21	1	1	1	1	1	1	1	1	1	2
腾冲	五合	金塘	1	2016-12-17	2015-06-14	18	1	2	2	2	1	1	1	1	1	1
瑞丽	弄岛	等嘎	1	2016-12-12	2015-03-18	20	1	2	1	2	1	1	1	1	1	2
镇康	南伞	户育	1	2016-12-27	2012-01-07	59	1	1	1	2	1	1	1	1	1	2
镇康	凤尾乡	凤尾村	1	2016-12-28	2015-02-27	22	1	2	1	2	1	1	2	1	1	2
腾冲	滇滩	腊幸	1	2016-12-17	2013-04-07	44	1	2	1	2	1	1	1	1	1	1
勐腊	易武	曼腊	1	2016-12-14	2014-12-06	24	2	1	2	2	1	1	1	1	1	2
腾冲	明光	中塘	1	2016-12-17	2013-02-18	45	1	2	2	2	1	1	1	1	1	1
腾冲	滇滩	云峰	1	2016-12-14	2010-07-08	77	1	2	2	2	1	1	1	1	1	1
腾冲	明光	沙河	1	2016-12-16	2015-04-07	20	2	3	1	2	1	1	1	1	1	1
镇康	木场	木场	1	2016-12-29	2014-08-03	28	1	3	2	1	1	1	1	1	1	1
镇康	木场	乌木兰	1	2016-12-28	2015-08-03	16	2	2	1	2	1	3	1	1	1	2
腾冲	滇滩	腊幸	1	2016-12-18	2015-09-06	15	1	2	1	2	1	3	1	1	1	1
腾冲	腾越	永乐	1	2016-12-18	2010-10-10	74	1	2	1	2	1	1	1	1	1	2
瑞丽	弄岛	弄岛	1	2016-12-12	2014-06-15	29	2	3	1	2	1	1	1	1	1	2
腾冲	腾越	洞山	1	2016-12-15	2014-05-14	31	2	2	1	2	1	1	1	1	1	1
瑞丽	勐秀	勐秀	1	2016-12-16	2015-01-01	23	1	2	2	2	1	1	1	1	1	2
镇康	凤尾	鲁子园	1	2016-12-28	2014-04-28	32	2	2	1	2	1	1	1	1	1	2
镇康	军赛	中厂	1	2016-12-27	2010-12-15	72	1	2	2	2	1	1	1	1	1	2
腾冲	五合	腾朗'	1	2016-12-18	2011-10-06	62	1	2	2	2	1	1	1	1	1	2
镇康	凤尾	小水井	1	2016-12-28	2013-03-26	45	2	1	1	2	1	1	1	1	1	2
腾冲	腾越	沙坝	1	2016-12-18	2015-03-01	21	2	2	2	2	1	1	1	1	1	1
腾冲	明光	中塘	1	2016-12-16	2014-04-20	31	2	3	2	2	1	1	1	1	1	1
腾冲	五合	五合	1	2016-12-13	2014-07-13	29	1	2	2	2	1	1	1	1	1	1
镇康	木场	勐撒	1	2016-12-28	2015-04-15	20	2	1	2	2	1	1	1	1	1	2
孟连	勐马	农场	1	2016-12-15	2010-05-04	79	1	3	1	1	1	1	1	2	1	1
腾冲	腾越	沙坝	1	2016-12-16	2013-02-03	46	1	2	2	2	1	1	1	1	1	2
镇康	南伞	白岩	1	2016-12-28	2013-10-30	37	1	1	2	2	1	1	1	1	1	2
腾冲	明光	自治	1	2016-12-16	2011-03-02	69	1	2	2	1	1	1	1	1	1	1
瑞丽	勐卯	勐力	1	2016-12-13	2009-11-25	84	1	2	1	2	1	2	1	1	1	1
镇康	勐堆	尖山	1	2016-12-27	2015-07-05	17	2	1	2	2	1	3	1	1	1	2
瑞丽	户育	户育	1	2016-12-14	2015-06-24	17	2	2	1	2	1	3	1	1	1	2
镇康	木场	芹菜塘	1	2016-12-28	2014-12-13	24	2	1	2	2	1	1	1	1	1	2
腾冲	五合	金塘	1	2016-12-17	2014-12-05	24	1	2	1	2	1	1	1	1	1	1
腾冲	滇滩	联族	1	2016-12-13	2013-10-03	38	1	3	1	2	1	1	1	1	1	1
腾冲	猴桥	金家	1	2016-12-16	2012-11-02	49	2	1	2	2	1	1	1	1	1	2
腾冲	腾越	沙坝	1	2016-12-18	2012-02-25	57	1	2	2	2	1	1	1	1	1	2
腾冲	腾越	满邑	1	2016-12-18	2012-05-10	55	1	3	1	2	1	1	1	1	1	1
镇康	凤尾	仁和	1	2016-12-28	2012-07-02	53	1	2	1	2	1	1	1	1	1	2
腾冲	腾越	洞山	1	2016-12-14	2010-07-27	76	2	2	1	2	1	1	1	1	1	2
镇康	南伞	红岩	1	2016-12-27	2011-02-06	70	1	1	1	2	1	1	1	1	1	2
腾冲	五合	五合	1	2016-12-16	2013-06-12	42	2	2	2	2	1	1	1	1	1	1
瑞丽	户育	雷弄	1	2016-12-14	2013-07-03	41	1	2	2	2	1	1	1	1	1	1
镇康	木场	勐撒	1	2016-12-28	2013-10-29	37	1	1	2	2	1	1	1	1	1	2
腾冲	腾越	洞坪	1	2016-12-16	2010-04-02	80	1	3	1	2	1	1	1	1	1	2
腾冲	五合	金塘	1	2016-12-17	2011-03-10	69	1	2	1	2	1	1	1	1	1	2
腾冲	腾越	满邑	1	2016-12-13	2013-03-10	45	1	2	1	2	1	1	1	1	1	1
腾冲	明光	麻栎	1	2016-12-16	2014-11-26	24	2	1	2	2	1	1	1	2	2	2
腾冲	明光	东营	1	2016-12-15	2014-08-02	28	1	2	2	2	1	1	1	2	2	1
镇康	木场	芹菜塘	1	2016-12-28	2011-11-17	61	2	1	1	1	1	1	1	1	1	2
腾冲	腾越	永乐	1	2016-12-18	2011-06-27	65	1	2	1	1	1	1	1	1	1	1
勐腊	易武	倮德	1	2016-12-14	2012-03-02	57	1	2	1	3	1	1	1	1	1	2
腾冲	明光	东营	1	2016-12-16	2012-12-04	48	1	2	1	2	1	1	1	1	1	1
腾冲	滇滩	左所	1	2016-12-15	2012-08-02	52	1	2	2	2	1	3	1	1	1	1
腾冲	滇滩	腊幸	1	2016-12-15	2011-02-03	70	1	3	1	2	1	1	1	1	1	1
腾冲	滇滩	联族	1	2016-12-13	2010-07-31	76	1	3	1	2	1	1	1	1	1	1
镇康	木场	乌木兰	1	2016-12-28	2013-03-03	45	2	1	2	1	1	1	1	1	1	2
腾冲	明光	沙河	1	2016-12-18	2014-01-03	35	1	2	1	2	1	2	1	1	1	1
镇康	军赛	彩靠	1	2016-12-27	2014-10-28	25	1	1	2	2	1	3	1	1	1	2
勐腊	勐伴	勐伴	1	2017-01-15	2011-02-03	71	1	1	2	2	1	1	1	1	1	2
腾冲	明光	麻栎	1	2016-12-15	2011-12-31	59	1	2	2	2	1	1	1	2	1	2
腾冲	五合	腊勐	1	2016-12-17	2014-06-08	30	1	3	2	1	1	1	1	2	1	1
腾冲	滇滩	河西	1	2016-12-17	2011-02-09	70	1	2	1	2	1	1	1	1	1	1
瑞丽	勐秀	勐秀	1	2016-12-16	2015-04-12	20	2	2	1	2	1	1	1	1	1	2
镇康	凤尾	小水井	1	2016-12-28	2010-11-18	73	2	1	1	2	1	1	1	1	1	2
腾冲	滇滩	云峰	1	2016-12-14	2015-10-31	13	1	2	2	2	1	3	1	1	1	1
腾冲	腾越	永乐	1	2016-12-17	2015-08-25	15	1	2	1	2	1	3	1	1	1	2
瑞丽	勐秀	等扎	1	2016-12-16	2013-05-21	42	1	2	2	2	1	1	1	1	1	1
镇康	南伞	德胜社区	1	2016-12-28	2014-06-12	30	1	1	1	2	1	1	1	1	1	2
腾冲	猴桥	下街	1	2016-12-15	2014-05-31	30	2	1	2	2	1	1	1	1	1	2
镇康	勐堆	尖山	1	2016-12-27	2011-09-03	63	2	2	1	2	1	1	1	1	1	2
镇康	南伞	德胜社区	1	2016-12-28	2011-11-17	61	1	2	1	1	1	1	1	1	1	2
孟连	芒信	拉嘎	1	2016-12-15	2013-11-19	36	1	1	1	2	1	1	1	1	1	1
腾冲	滇滩	早坡	1	2016-12-15	2010-09-29	74	1	3	1	2	1	1	1	1	1	1
镇康	木场	木场	1	2016-12-29	2013-03-16	45	1	2	2	1	1	1	1	1	1	2
腾冲	明光	自治	1	2016-12-16	2014-09-24	26	1	2	1	2	1	1	1	1	1	1
腾冲	明光	沙河	1	2016-12-15	2012-06-02	54	1	3	1	2	1	1	1	1	2	1
腾冲	猴桥	胆扎	1	2016-12-17	2009-12-28	83	1	2	2	2	1	1	1	1	1	1
腾冲	猴桥	轮马	1	2016-12-16	2011-02-27	69	1	2	2	2	1	1	1	1	2	2
腾冲	腾越	满邑	1	2016-12-17	2011-04-01	68	1	2	1	2	1	1	1	1	1	1
瑞丽	勐卯	勐力	1	2016-12-13	2013-04-12	44	1	1	2	2	1	1	1	1	1	1
腾冲	猴桥	东村	1	2016-12-16	2009-11-27	84	1	2	1	2	1	1	1	1	1	1
腾冲	五合	腊勐	1	2016-12-17	2013-10-22	37	1	2	2	2	1	3	1	1	1	1
瑞丽	户育	户育	1	2016-12-14	2012-03-12	57	2	2	1	2	1	1	1	1	1	2
瑞丽	勐卯	勐力	1	2016-12-13	2011-08-23	63	1	2	1	2	1	1	1	1	1	2
腾冲	五合	整顶	1	2016-12-15	2014-10-25	25	1	1	2	2	1	1	1	1	1	1
瑞丽	勐秀	等扎	1	2016-12-16	2014-06-05	30	1	1	2	2	1	1	1	1	1	2
腾冲	滇滩	左所	1	2016-12-19	2014-12-28	23	1	2	1	1	1	1	1	1	1	1
腾冲	明光	自治	1	2016-12-15	2015-04-24	19	1	3	2	2	1	1	1	1	1	2
镇康	凤尾镇	凤尾村	1	2016-12-28	2014-09-15	27	1	2	1	2	1	1	1	1	1	2
镇康	凤尾镇	凤尾村	1	2016-12-28	2014-09-15	27	1	2	1	2	1	1	1	1	1	2
镇康	军赛	忙吉利	1	2016-12-28	2010-08-17	76	2	1	2	2	1	1	1	1	1	2
瑞丽	勐卯	孟立新	1	2016-12-13	2014-11-02	25	1	2	1	2	1	1	1	1	1	2
镇康	勐堆	尖山	1	2016-12-27	2013-03-07	45	2	2	1	2	1	1	1	1	1	2
瑞丽	勐卯	勐力	1	2016-12-13	2011-03-13	69	1	3	1	2	1	1	1	1	1	1
镇康	南伞	新城社区	1	2017-01-05	2015-05-12	19	1	2	2	1	1	1	1	1	1	2
腾冲	滇滩	河西	1	2016-12-15	2013-08-25	39	2	2	2	2	1	1	1	1	1	1
镇康	木场	扬柳桥	1	2016-12-28	2012-10-12	50	1	1	2	2	1	1	1	1	1	2
瑞丽	勐秀	小街	1	2016-12-16	2010-12-03	72	1	2	2	2	1	1	1	1	1	2
腾冲	明光	麻栎	1	2016-12-17	2014-10-19	25	1	2	2	2	1	1	1	1	2	2
腾冲	猴桥	胆扎	1	2016-12-17	2011-07-26	64	1	1	2	2	1	1	1	1	1	2
瑞丽	勐秀	等扎	1	2016-12-16	2013-03-08	45	1	2	2	2	1	1	1	1	1	1
腾冲	猴桥	金家	1	2016-12-13	2013-02-24	45	1	2	2	2	1	1	1	1	1	2
腾冲	明光	自治	1	2016-12-17	2011-01-20	70	1	2	2	2	1	1	1	1	2	2
腾冲	五合	腾朗	1	2016-12-19	2014-11-29	24	1	2	2	2	1	1	1	1	1	1
腾冲	猴桥	金家	1	2016-12-13	2011-06-25	65	1	2	2	2	1	1	1	1	1	2
腾冲	滇滩	腊幸	1	2016-12-18	2014-05-29	30	1	3	1	2	1	1	1	1	1	1
镇康	勐堆	铜厂	1	2016-12-27	2013-12-23	36	1	2	1	2	1	1	1	1	1	2
腾冲	腾越	沙坝	1	2016-12-16	2009-12-21	83	1	2	2	2	1	1	1	2	1	1
腾冲	猴桥	东村	1	2016-12-15	2014-07-25	28	1	1	1	2	1	2	1	1	1	1
腾冲	猴桥	金家	1	2016-12-14	2015-10-25	13	1	2	1	2	1	3	1	1	1	2
孟连	勐马	农场	1	2016-12-15	2014-11-17	24	1	1	1	1	1	1	1	2	1	1
镇康	军赛	忙吉利	1	2016-12-28	2012-11-30	48	1	2	2	2	1	1	1	1	1	2
腾冲	五合	金塘	1	2016-12-17	2010-04-02	80	1	2	1	2	1	1	1	1	1	1
镇康	军赛	中厂	1	2016-12-26	2012-02-01	58	1	1	2	2	1	1	1	1	1	2
腾冲	明光	中塘	1	2016-12-15	2013-09-06	39	2	1	1	2	1	1	1	2	1	2
腾冲	猴桥	胆扎	1	2016-12-17	2011-09-24	62	1	2	2	2	1	1	1	1	1	1
镇康	凤尾	仁和	1	2016-12-28	2012-02-03	58	2	2	2	2	1	1	1	1	1	2
镇康	勐堆	蟒蛇山	1	2016-12-27	2011-07-31	64	1	1	2	2	1	1	1	1	1	2
腾冲	滇滩	云峰	1	2016-12-14	2013-10-25	37	2	2	2	2	1	1	1	1	1	1
勐腊	勐捧	曼种	1	2016-12-18	2012-12-02	48	1	1	2	1	1	1	1	1	1	1
腾冲	滇滩	联族	1	2016-12-16	2015-05-26	18	1	2	1	2	1	3	1	1	1	1
腾冲	滇滩	左所	1	2016-12-18	2012-07-25	52	1	2	1	2	1	3	1	1	1	2
瑞丽	户育	班岭	1	2016-12-14	2014-10-28	25	2	2	1	2	1	1	1	1	1	2
腾冲	明光	顺龙	1	2016-12-16	2010-12-18	71	1	2	1	2	1	1	1	1	1	1
腾冲	明光	沙河	1	2016-12-18	2011-09-26	62	1	2	1	2	1	1	1	1	1	1
腾冲	猴桥	东村	1	2016-12-15	2013-10-23	37	1	2	2	2	1	1	1	1	1	1
腾冲	明光	麻栎	1	2016-12-16	2015-04-19	19	1	2	2	2	1	1	1	1	1	1
腾冲	腾越	洞山	1	2016-12-15	2009-12-02	84	2	2	1	2	1	1	2	1	1	2
镇康	军赛	忙吉利	1	2016-12-28	2011-04-07	68	1	1	2	2	1	2	1	1	1	2
腾冲	猴桥	东村	1	2016-12-15	2010-02-21	81	1	2	2	2	1	1	1	1	1	1
镇康	凤尾	小水井	1	2016-12-28	2014-11-12	25	1	1	1	2	1	1	2	1	2	2
镇康	南伞	德胜社区	1	2016-12-28	2012-10-23	50	2	1	1	1	1	1	1	1	1	1
腾冲	明光	顺龙	1	2016-12-16	2011-10-17	61	1	2	1	2	1	1	1	1	1	1
腾冲	猴桥	轮马	1	2016-12-16	2012-02-22	57	2	3	2	2	1	1	1	1	2	2
镇康	勐堆	铜厂	1	2016-12-27	2015-07-23	17	1	1	1	2	1	3	1	1	2	2
孟连	娜允	古城社区	1	2016-12-16	2015-03-13	21	1	2	1	1	1	1	1	1	1	2
腾冲	滇滩	左所	1	2016-12-18	2013-10-22	37	1	2	1	1	1	3	1	1	1	2
镇康	勐堆	铜厂	1	2016-12-27	2010-11-28	72	2	1	1	2	1	1	1	1	1	2
腾冲	明光	自治	1	2016-12-15	2015-05-18	18	1	2	2	2	1	1	1	1	2	1
腾冲	滇滩	河西	1	2016-12-15	2011-01-19	70	1	3	2	2	1	1	1	1	1	1
孟连	勐马	腊福	1	2016-12-16	2015-04-20	19	1	1	1	1	1	1	1	1	1	2
瑞丽	勐卯	勐力	1	2016-12-13	2010-10-18	73	1	2	1	2	1	1	1	1	1	2
腾冲	腾越	洞坪	1	2016-12-13	2012-11-19	48	1	2	1	2	1	1	1	1	1	2
镇康	凤尾	小水井	1	2016-12-28	2015-03-14	21	1	1	1	2	1	1	1	1	1	1
腾冲	明光	顺龙	1	2016-12-16	2010-09-13	75	1	2	2	2	1	2	1	1	1	1
镇康	木场	木场	1	2016-12-29	2012-01-07	59	1	1	1	1	1	2	1	1	1	1
腾冲	滇滩	河西	1	2016-12-15	2014-06-17	29	1	3	1	2	2	1	1	1	1	1
镇康	勐堆	蟒蛇山	1	2016-12-27	2013-05-24	43	2	1	1	2	2	1	1	1	1	2
镇康	木场	扬柳桥	1	2016-12-28	2013-10-28	38	1	2	2	2	2	1	1	2	2	2
腾冲	腾越	洞山	1	2016-12-13	2015-03-26	20	2	1	1	2	2	1	1	1	1	2
镇康	南伞	德胜社区	1	2016-12-28	2015-07-11	17	1	1	2	1	2	1	1	1	1	1
瑞丽	勐秀	小街	1	2016-12-16	2014-04-26	31	2	2	2	2	2	1	1	1	1	2
腾冲	滇滩	腊幸	1	2016-12-17	2015-01-16	23	1	2	1	2	2	1	1	1	1	1
腾冲	滇滩	早坡	1	2016-12-15	2010-08-16	75	1	2	1	2	2	1	1	1	1	1
镇康	勐堆	彭木山	1	2016-12-27	2012-12-23	48	2	2	1	2	2	1	1	1	1	1
瑞丽	弄岛	等秀	1	2016-12-12	2009-11-23	84	1	2	1	2	2	1	1	1	1	2
勐腊	易武	倮德	1	2016-12-14	2013-09-12	39	1	2	2	2	2	1	1	1	1	2
腾冲	猴桥	下街	1	2016-12-10	2009-12-16	83	1	2	2	2	2	2	1	1	1	1
腾冲	滇滩	左所	1	2016-12-28	2011-02-18	70	1	2	2	1	2	1	1	1	1	2
腾冲	猴桥	轮马	1	2016-12-16	2010-04-16	80	2	2	2	2	2	1	1	1	1	2
镇康	木场	乌木兰	1	2016-12-28	2013-03-24	45	2	1	2	2	2	1	1	1	1	2
孟连	芒信	拉嘎	1	2016-12-15	2014-12-10	24	1	1	1	2	2	1	1	1	1	1
瑞丽	勐秀	小街	1	2016-12-16	2011-12-13	60	1	1	2	2	2	1	1	1	1	2
勐腊	勐伴	勐伴	1	2016-12-15	2012-11-16	48	1	1	2	2	2	1	1	1	1	2
腾冲	滇滩	左所	1	2016-12-18	2009-12-17	84	1	2	1	1	2	1	1	1	1	1
孟连	勐马	帕亮	1	2016-12-16	2015-10-16	14	1	1	1	1	2	3	1	1	1	1
腾冲	猴桥	东村	1	2016-12-15	2013-04-14	44	1	2	2	2	2	1	1	1	1	1
腾冲	明光	中塘	1	2016-12-13	2015-09-26	14	1	2	2	2	2	3	1	1	1	1
瑞丽	户育	班岭	1	2016-12-14	2015-11-05	13	1	1	1	2	2	3	1	1	1	2
腾冲	猴桥	胆扎	1	2016-12-18	2010-02-11	82	2	2	2	2	2	1	1	1	2	1
勐腊	易武	曼乃	1	2016-12-14	2014-10-11	26	2	2	2	1	2	1	1	1	2	2
镇康	凤尾	小水井	1	2016-12-28	2012-02-04	58	2	1	1	2	2	1	1	1	1	2
镇康	勐堆	蟒蛇山	1	2016-12-27	2014-02-10	34	2	2	2	2	2	1	1	1	1	2
镇康	凤尾	鲁子园	1	2016-12-28	2012-03-27	57	1	1	2	2	2	1	1	1	1	1
瑞丽	勐卯	勐力	1	2016-12-13	2013-11-25	36	1	2	2	2	2	1	1	1	1	1
瑞丽	勐秀	勐秀	1	2016-12-16	2010-07-20	76	1	1	2	2	2	1	1	1	1	2
腾冲	五合	整顶	1	2016-12-15	2013-05-11	43	1	2	1	2	2	1	1	1	1	2
腾冲	腾越	洞山	1	2016-12-14	2015-01-23	22	2	1	1	2	2	1	1	1	1	2
镇康	木场	木场	1	2016-12-29	2013-05-15	43	1	3	1	1	2	1	1	1	1	1
孟连	娜允	芒弄	1	2016-12-16	2014-05-03	31	1	2	1	1	2	1	1	1	1	1
镇康	南伞	德胜社区	1	2016-12-28	2013-08-09	40	1	2	2	1	2	1	1	1	1	1
孟连	娜允	城东社区	1	2016-12-07	2010-10-13	73	1	2	1	2	2	1	1	1	2	2
腾冲	腾越	洞山	1	2016-12-13	2014-12-06	24	2	3	1	2	2	1	1	1	1	2
腾冲	滇滩	早婆妈	1	2016-12-15	2015-09-10	15	1	2	2	2	2	3	1	1	1	1
腾冲	五合	整顶	1	2016-12-18	2015-03-08	21	1	2	2	2	2	1	1	1	1	1
镇康	木场	芹菜塘	1	2016-12-28	2012-08-23	52	1	1	1	1	2	1	1	1	1	1
镇康	木场	芹菜塘	1	2016-12-28	2013-02-10	46	1	1	2	2	2	1	1	1	1	2
孟连	芒信	怕岗	1	2016-12-11	2014-10-29	25	1	1	1	2	2	1	1	1	1	1
镇康	凤尾	仁和	1	2016-12-28	2013-04-03	44	1	2	1	2	2	1	1	1	1	2
腾冲	五合	整顶	1	2016-12-15	2014-09-05	27	1	2	1	2	2	1	1	1	1	1
腾冲	滇滩早坡	早坡	1	2016-12-15	2013-02-07	46	1	2	1	2	2	1	1	1	1	1
镇康	勐堆	尖山	1	2016-12-27	2015-12-08	12	2	1	2	2	2	3	1	1	1	2
镇康	凤尾	大坝	1	2016-12-28	2014-12-29	23	1	1	2	2	2	1	1	1	1	2
镇康	凤尾	仁和	1	2016-12-28	2014-06-24	30	1	2	1	2	2	1	1	1	1	2
腾冲	腾越	满邑	1	2016-12-16	2012-05-22	54	1	2	2	2	2	1	1	1	1	1
腾冲	明光	中塘	1	2016-12-14	2012-02-22	57	1	2	2	2	2	1	1	1	1	1
镇康	勐堆	铜厂	1	2016-12-27	2012-01-07	59	1	2	2	2	2	1	1	1	1	2
镇康	勐堆	彭木山	1	2016-12-27	2010-09-05	75	1	2	1	2	2	1	1	1	1	2
瑞丽	勐卯	团结	1	2016-12-13	2013-11-07	37	1	3	1	2	2	1	1	1	1	1
腾冲	五合	腾朗	1	2016-12-19	2014-06-07	30	1	2	2	2	2	1	1	1	1	1
孟连	娜允	金塔社区	1	2016-12-06	2015-04-12	19	2	3	1	1	2	1	1	1	1	2
瑞丽	弄岛	等嘎	1	2016-12-12	2010-05-12	79	1	2	2	2	2	1	1	1	1	1
腾冲	滇滩	河西	1	2016-12-17	2013-11-01	37	1	2	1	2	2	1	1	1	1	2
孟连	娜允	金塔	1	2016-12-06	2015-05-28	18	1	3	1	1	2	1	1	1	1	1
瑞丽	勐秀	勐秀	1	2016-12-16	2011-08-19	63	1	2	1	2	2	1	1	1	1	2
镇康	木场	木场	1	2016-12-29	2011-10-10	62	2	1	2	1	2	1	1	1	1	2
孟连	娜允	城东社区	1	2016-12-07	2009-12-01	84	1	1	1	2	2	1	1	1	1	2
镇康	军赛	彩靠	1	2016-12-27	2011-12-10	60	1	1	1	2	2	2	1	1	1	2
镇康	木场	散路坝	1	2016-12-28	2015-09-29	14	2	1	2	2	2	3	1	1	1	2
镇康	木场	芹菜塘	1	2016-12-28	2015-02-08	22	1	1	1	2	2	3	1	1	1	2
镇康	凤尾	鲁子园	1	2016-12-28	2015-12-24	12	1	2	2	2	2	3	1	2	2	2
孟连	芒信	班顺	1	2016-12-16	2014-11-13	25	1	1	1	2	2	1	1	1	1	1
镇康	凤尾	小水井	1	2016-12-28	2015-11-24	13	2	1	1	2	2	3	1	1	1	2
镇康	南伞	新城社区	1	2016-12-29	2011-09-25	63	1	3	2	1	2	1	1	1	1	2
腾冲	滇滩	早坡	1	2016-12-15	2013-07-29	40	1	2	1	2	2	1	1	1	1	1
镇康	木场	芹菜塘	1	2016-12-28	2010-10-28	74	1	1	2	1	2	1	1	1	1	2
镇康	南伞	新城社区	1	2016-12-29	2012-07-22	53	1	1	2	1	2	1	1	1	1	2
腾冲	腾越	沙坝	1	2016-12-17	2014-03-02	33	1	2	1	2	2	1	1	1	1	1
腾冲	明光	东营	1	2016-12-16	2013-06-28	41	1	3	1	2	2	1	1	1	1	1
镇康	凤尾	大坝	1	2016-12-28	2014-03-19	33	1	1	2	2	2	1	1	1	1	2
镇康	木场	勐撒	1	2016-12-28	2015-12-29	11	1	2	2	2	2	3	1	1	1	2
镇康	勐堆	尖山	1	2016-12-27	2011-10-26	62	2	2	1	2	2	1	1	1	1	2
镇康	木场	散路坝	1	2016-12-28	2012-09-11	51	2	1	1	2	2	1	1	1	1	2
腾冲	滇滩	河西	1	2016-12-15	2015-09-26	14	1	3	1	2	2	3	1	1	1	1
腾冲	猴桥	东村	1	2016-12-15	2015-07-27	16	1	2	1	2	2	3	1	2	1	2
镇康	凤尾	仁和	1	2016-12-28	2014-09-11	27	1	2	2	2	2	1	1	1	1	2
孟连	娜允	古城社区	1	2016-12-16	2012-01-16	59	1	2	1	2	2	1	1	1	1	1
腾冲	滇滩	腊幸	1	2016-12-16	2009-12-26	83	1	3	1	2	2	1	1	1	1	2
腾冲	滇滩	左所	1	2016-12-18	2014-05-25	30	1	2	1	1	2	1	1	1	1	2
镇康	勐堆	大寨	1	2016-12-27	2014-03-22	33	1	1	2	2	2	1	1	1	1	2
镇康	南伞	红岩	1	2016-12-27	2013-03-22	45	2	1	1	2	2	1	1	1	1	2
孟连	勐马	农场	1	2016-12-14	2014-06-20	29	1	3	1	1	2	1	1	2	2	1
腾冲	滇滩	联族	1	2016-12-18	2014-05-20	30	1	2	1	2	2	1	1	1	1	1
镇康	木场	扬柳桥	1	2016-12-28	2010-02-02	82	2	2	2	2	2	1	1	1	1	2
勐腊	易武	曼腊	1	2016-12-14	2013-12-15	35	1	2	2	1	2	1	1	1	1	2
镇康	凤尾	小水井	1	2016-12-28	2010-09-13	75	1	2	1	2	2	2	1	1	1	1
腾冲	猴桥	东村	1	2016-12-15	2012-03-16	56	1	2	2	2	2	1	1	1	1	1
腾冲	明光	沙河	1	2016-12-16	2015-01-14	23	1	2	1	2	2	1	1	1	2	2
镇康	南伞	新城社区	1	2016-12-29	2013-12-22	36	1	1	2	1	2	1	1	1	2	2
镇康	凤尾	鲁子园	1	2016-12-28	2015-05-04	19	1	1	2	2	2	1	1	1	1	2
镇康	军赛	彩靠	1	2016-12-27	2015-07-29	16	2	1	1	2	2	3	1	1	1	2
镇康	凤尾镇	凤尾村	1	2016-12-28	2010-05-27	79	1	2	2	2	2	1	1	1	1	2
镇康	南伞	新城社区	1	2016-12-22	2014-09-30	26	1	1	2	1	2	1	1	1	1	2
镇康	木场	扬柳桥	1	2017-02-28	2011-03-24	71	1	1	2	2	2	1	1	1	1	2
镇康	凤尾	小水井	1	2016-12-28	2014-11-28	25	2	2	2	2	2	1	1	1	1	2
镇康	军赛	彩靠	1	2016-12-27	2013-07-02	41	1	1	2	2	2	1	1	1	1	2
镇康	凤尾	大坝	1	2016-12-28	2013-06-24	42	1	1	2	2	2	1	1	1	1	2
镇康	凤尾	大坝	1	2016-12-28	2012-05-21	55	1	1	1	2	2	1	1	1	1	2
镇康	勐堆	彭木山	1	2016-12-27	2014-04-30	31	2	1	2	2	2	1	1	1	1	2
腾冲	腾越	洞山	1	2016-12-16	2011-04-25	67	2	1	1	2	2	1	1	1	1	2
镇康	军赛	彩靠	1	2016-12-27	2012-09-16	51	1	1	2	2	2	1	1	1	1	2
腾冲	明光	麻栎	1	2016-11-16	2015-11-27	11	1	2	2	2	2	3	1	1	1	2
镇康	木场	散路坝	1	2016-12-28	2012-08-16	52	1	2	2	2	2	1	1	1	1	2
镇康	木场	勐橵	1	2016-12-28	2011-04-22	68	1	2	2	2	2	1	1	1	1	2
瑞丽	户育	雷弄	1	2016-12-14	2009-12-06	84	1	2	1	2	2	1	1	1	1	2
瑞丽	勐秀	南京里	1	2016-12-16	2009-11-27	84	1	2	2	2	2	1	1	1	1	2
孟连	勐马	东乃	1	2016-12-17	2013-09-25	38	1	1	1	1	2	3	1	1	1	2
腾冲	五合	腾朗	1	2016-12-19	2013-08-25	39	1	2	2	2	2	1	1	1	1	2
镇康	木场	勐橵	1	2016-12-28	2012-04-02	56	2	1	2	2	2	1	1	1	1	2
腾冲	明光	东营	1	2016-12-17	2009-11-21	84	1	2	2	2	2	1	1	1	1	1
腾冲	滇滩	河西	1	2016-12-15	2010-11-23	72	2	2	2	2	2	1	1	1	1	1
腾冲	五合	腾朗	1	2016-12-19	2013-10-28	37	1	2	1	2	2	1	1	1	1	2
腾冲	五合	整顶	1	2016-12-15	2012-05-13	55	1	2	1	2	2	1	1	1	1	2
腾冲	明光	中塘	1	2016-12-14	2011-08-26	63	1	2	2	2	2	1	1	1	1	1
孟连	娜允	城东社区	1	2016-12-07	2010-10-05	74	1	1	1	2	2	1	1	1	1	2
镇康	勐堆	彭木山	1	2016-12-27	2013-12-27	36	2	1	1	2	2	1	1	1	1	2
镇康	南伞	新城社区	1	2017-01-05	2012-12-28	48	1	1	2	1	2	1	1	1	1	2
镇康	木场	勐撒	1	2016-12-28	2010-04-06	80	2	2	2	2	2	1	1	1	1	2
孟连	勐马	农场	1	2016-12-16	2009-11-29	84	1	2	1	1	2	2	1	2	2	1
镇康	军赛	彩靠	1	2016-12-27	2013-07-24	41	1	1	1	2	2	2	1	1	1	2
孟连	娜允	城东社区	1	2016-12-07	2010-07-30	76	2	1	1	2	2	1	1	1	1	2
镇康	木场	扬柳桥	1	2016-12-28	2015-07-23	17	1	2	2	2	2	3	1	1	1	2
镇康	勐堆	彭木山	1	2016-12-27	2011-09-03	63	1	1	1	2	2	1	1	1	1	1
镇康	勐堆	彭木山	1	2016-12-27	2013-10-22	38	1	1	1	2	2	1	1	1	1	2
腾冲	猴桥	下街	1	2016-12-15	2013-07-13	41	1	2	2	2	2	1	1	1	1	1
镇康	勐堆	彭木山	1	2016-12-27	2012-09-17	51	1	1	1	2	2	1	1	1	1	2
镇康	木场	扬柳桥	1	2016-12-28	2015-07-05	17	1	1	2	2	2	3	1	1	1	2
勐腊	勐伴	城子	1	2016-12-15	2010-09-30	74	1	3	2	1	2	2	1	1	1	2
孟连	勐马	农场	1	2016-12-15	2015-09-21	14	1	1	1	1	2	3	1	1	1	1
镇康	凤尾	大坝	1	2016-12-28	2012-01-29	58	2	1	2	2	2	1	1	1	1	2
腾冲	明光	麻栎	1	2016-12-17	2013-05-04	43	1	2	2	2	2	1	1	1	1	1
腾冲	腾越	朝阳	1	2016-12-15	2011-05-12	67	1	2	2	2	2	1	1	1	1	1
腾冲	明光	沙河	1	2016-12-18	2012-05-05	55	2	2	1	2	2	1	1	1	1	2
镇康	木场	勐撒	1	2016-12-26	2014-04-30	31	1	2	1	2	2	1	1	1	1	2
孟连	娜允	古城社区	1	2016-12-16	2015-10-15	14	1	3	1	1	2	3	1	1	1	1
镇康	木场	散路坝	1	2016-12-28	2011-04-22	68	2	1	2	2	2	1	1	1	1	2
腾冲	猴桥	下街	1	2016-12-15	2013-02-09	46	1	2	2	2	2	2	1	1	1	1
镇康	南伞	德胜社区	1	2016-12-28	2010-12-23	72	1	1	2	1	2	1	1	1	1	1
镇康	凤尾	仁和	1	2016-12-28	2010-07-02	77	1	2	2	2	2	1	1	1	1	2
腾冲	腾越	沙坝	1	2016-12-19	2010-11-01	73	1	2	2	2	2	1	1	1	1	1
瑞丽	户育	弄贤	1	2016-12-14	2010-03-11	81	1	2	2	2	2	1	1	1	1	2
孟连	娜允	古城社区	1	2016-12-16	2013-04-28	43	1	1	1	2	2	1	1	1	1	2
腾冲	猴桥	东村	1	2016-12-15	2011-09-06	63	1	2	1	2	2	1	1	1	1	2
孟连	娜允	古城社区	1	2016-12-16	2012-11-12	49	1	3	1	1	2	1	1	1	1	1
镇康	木场	扬柳桥	1	2016-12-28	2012-12-16	48	2	2	2	2	2	1	1	1	1	2
镇康	木场	扬柳桥	1	2016-12-28	2014-11-02	25	2	1	1	2	2	1	1	1	1	2
勐腊	磨憨	尚勇	1	2016-12-04	2016-02-23	9	1	2	2	1	3	3	1	1	1	2
勐腊	磨憨	尚勇	1	2016-12-04	2016-02-20	9	1	2	2	1	3	3	1	2	1	1
勐腊	勐伴	勐伴	1	2016-12-15	2016-01-15	11	2	1	2	2	3	3	1	1	1	1
腾冲	五合	腊勐	1	2016-12-17	2015-01-09	23	1	3	2	2	3	3	1	1	1	2
腾冲	五合	腊勐	1	2016-12-17	2015-06-07	18	1	3	2	2	3	3	1	1	1	1
镇康	军赛	中厂	1	2016-12-27	2015-10-03	14	2	3	2	2	3	3	1	1	1	2
瑞丽	勐卯	勐力	1	2016-12-13	2015-07-17	16	1	2	1	2	3	3	1	1	1	2
腾冲	滇滩	早坡	1	2016-12-15	2012-06-03	54	1	2	1	2	2	1	1	1	1	1
腾冲	猴桥	轮马	1	2016-12-16	2011-01-11	71	1	3	2	2	2	1	1	1	1	2
镇康	军赛	彩靠	1	2016-12-27	2009-12-04	84	1	1	2	2	2	1	1	1	1	2
腾冲	明光	顺龙	1	2016-12-14	2012-07-10	53	1	2	1	2	2	2	1	1	1	1
镇康	勐堆	勐堆	1	2016-12-27	2012-02-06	58	1	2	2	2	2	2	1	1	1	2
镇康	南伞	新城社区	1	2016-12-22	2011-06-15	66	2	1	2	1	2	2	1	1	1	2
勐腊	磨憨	尚勇	1	2016-12-04	2010-06-28	77	2	1	1	1	2	2	1	1	1	2
镇康	军赛	中厂	1	2016-12-27	2012-11-11	49	1	1	2	2	3	1	1	1	1	2
镇康	木场	乌木兰	1	2016-12-28	2012-08-05	52	2	1	2	1	3	1	1	1	1	2
腾冲	腾越	洞坪	1	2016-12-17	2011-02-09	70	1	2	1	2	3	1	1	1	1	1
镇康	南伞	新城社区	1	2016-12-28	2014-04-22	32	1	1	2	1	3	2	1	1	1	2
孟连	勐马	东乃	1	2016-10-17	2010-09-06	73	1	1	1	1	2	3	1	1	1	2
孟连	娜允	芒弄	1	2016-12-16	2010-09-20	74	1	2	1	1	2	1	1	1	1	1
腾冲	滇滩	左所	1	2016-12-28	2010-10-27	74	1	2	2	2	2	1	1	1	1	1
腾冲	猴桥	下街	1	2016-12-15	2012-09-13	51	2	2	2	2	2	1	1	1	1	1
腾冲	猴桥	下街	1	2016-12-15	2010-05-25	78	1	2	2	2	2	1	1	1	1	2
腾冲	腾越	满邑	1	2016-12-15	2009-12-12	84	1	2	2	2	2	1	1	1	1	2
腾冲	明光	麻栎	1	2016-12-15	2011-03-07	69	1	2	2	2	2	1	1	2	1	2
腾冲	猴桥	下街	1	2016-12-15	2011-08-30	63	1	2	2	2	2	1	1	1	1	1
腾冲	滇滩	云峰	1	2016-12-14	2011-11-18	60	1	2	1	2	2	1	1	1	1	1
腾冲	猴桥	金家	1	2016-12-13	2013-09-12	39	1	1	2	2	2	1	1	1	1	2
腾冲	腾越	满邑	1	2016-12-13	2010-12-07	72	1	2	1	2	2	1	1	1	1	2
孟连	公信	公良	2	2016-12-19	2013-01-18	47	1	1	1	1	1	1	1	2	2	1
孟连	富岩	英沟	2	2016-12-13	2011-01-25	70	1	1	1	2	1	1	1	1	1	1
孟连	富岩	等嘎拉	2	2016-12-13	2010-02-15	81	1	1	1	1	1	1	1	1	2	1
镇康	勐堆	勐堆	2	2016-12-27	2011-05-31	66	2	1	2	2	1	1	1	1	1	2
勐腊	勐腊	曼纳伞	2	2016-12-19	2012-03-29	56	1	2	2	2	1	1	1	1	1	2
孟连	芒信	班顺	2	2016-12-16	2013-12-09	36	1	1	1	2	1	1	1	1	1	1
勐腊	勐腊	曼竜代	2	2016-12-20	2014-11-17	25	1	2	2	1	1	1	1	1	1	2
瑞丽	勐卯	团结	2	2016-12-14	2014-09-20	26	2	3	1	2	1	1	1	1	1	2
瑞丽	户育	弄贤	2	2016-12-14	2013-09-20	38	1	2	1	2	1	1	1	1	1	2
孟连	公信	公信	2	2016-12-19	2013-09-17	39	1	2	1	1	1	1	1	1	1	1
瑞丽	勐卯	姐勒	2	2016-12-13	2014-11-28	24	2	2	2	2	1	1	1	1	1	2
孟连	公信	班别	2	2016-12-17	2013-09-19	38	1	2	1	2	1	1	1	1	1	2
孟连	公信	班文	2	2016-12-17	2010-02-23	81	1	1	1	2	1	1	1	1	2	2
孟连	公信	公信	2	2016-11-10	2010-11-10	72	2	2	1	1	1	1	1	1	1	1
勐腊	易武	倮德	2	2016-12-14	2015-01-16	22	1	2	1	2	1	1	1	1	1	2
瑞丽	姐相	俄罗	2	2016-12-15	2010-06-19	77	2	1	1	2	1	1	1	1	1	2
勐腊	勐伴	勐伴	2	2016-12-15	2011-10-18	61	1	1	2	2	1	1	1	1	1	2
瑞丽	勐卯	姐东	2	2016-12-13	2009-11-26	84	2	2	1	2	1	1	1	1	1	2
孟连	芒信	拉嘎	2	2016-12-15	2010-12-31	71	1	1	1	2	1	1	1	1	1	1
孟连	芒信	海东	2	2016-12-15	2010-09-24	74	1	2	1	1	1	1	1	1	1	2
镇康	勐堆	大寨	2	2016-12-27	2013-10-25	38	1	2	2	2	1	1	1	1	1	2
孟连	富岩	大曼糯	2	2016-12-13	2012-03-22	56	1	1	1	2	1	1	1	1	1	1
孟连	芒信	怕岗	2	2016-12-11	2009-11-22	84	1	1	1	2	1	1	1	1	1	1
勐腊	磨憨	龙门	2	2016-12-07	2010-12-29	71	1	1	2	2	1	1	1	1	1	2
瑞丽	姐相	暖波	2	2016-12-15	2013-09-16	38	1	2	2	2	1	1	1	1	1	2
瑞丽	弄岛	等秀	2	2016-12-12	2014-10-31	25	1	2	2	2	1	1	1	1	1	1
孟连	富岩	yg	2	2016-12-13	2013-07-18	40	1	2	1	2	1	1	1	1	1	2
瑞丽	勐秀	户兰	2	2016-12-16	2010-03-16	81	1	2	2	2	1	1	1	1	1	2
孟连	芒信	岔河	2	2016-12-15	2014-11-12	25	1	2	1	2	1	1	1	1	1	2
瑞丽	勐秀	户瓦	2	2016-12-16	2013-05-16	43	1	2	1	2	1	1	1	1	1	2
瑞丽	勐秀	户兰	2	2016-12-16	2012-08-23	51	2	2	2	2	1	1	1	1	1	2
孟连	芒信	芒卡	2	2016-12-13	2011-02-22	69	1	2	1	2	1	1	1	1	1	2
孟连	芒信	海东	2	2016-12-15	2010-11-25	72	1	1	1	2	1	1	1	1	1	1
孟连	芒信	拉嘎	2	2016-12-15	2012-11-15	49	1	1	1	2	1	1	1	1	1	1
勐腊	勐捧	曼种	2	2016-12-18	2013-11-16	37	1	1	2	2	1	1	1	1	1	1
孟连	娜允	城东社区	2	2016-12-07	2010-06-05	78	2	2	1	2	1	1	1	1	1	2
腾冲	五合	联盟	2	2016-12-18	2010-01-31	82	1	2	2	2	1	1	1	1	2	1
镇康	勐堆	勐堆	2	2016-12-27	2013-10-03	38	1	2	2	2	1	1	1	1	1	1
孟连	富岩	等嘎拉	2	2016-12-13	2014-11-18	24	1	2	1	2	1	1	1	1	2	1
勐腊	勐腊	城子	2	2016-12-20	2012-04-22	55	1	1	1	1	1	2	1	1	1	2
勐腊	瑶区	纳卓	2	2016-12-16	2012-10-24	49	1	2	2	2	1	1	1	1	1	2
孟连	娜允	芒掌	2	2016-12-15	2014-08-20	27	1	2	1	2	1	2	1	1	1	2
勐腊	勐捧	景坎	2	2016-12-17	2012-10-22	49	1	1	1	2	1	2	1	1	1	2
孟连	富岩	芒冒	2	2016-12-13	2012-12-20	47	1	2	1	2	1	2	2	2	2	2
勐腊	勐捧	勐润	2	2016-12-17	2012-04-12	56	1	1	2	2	1	2	1	1	1	2
勐腊	勐腊	龙林	2	2016-12-20	2011-05-16	67	1	2	2	1	1	3	1	1	1	2
镇康	勐堆	蟒蛇山	2	2016-12-27	2015-10-28	13	2	2	2	2	1	3	1	1	1	1
孟连	富岩	大曼糯	2	2016-12-13	2015-10-27	13	1	1	1	2	1	3	1	1	1	2
孟连	公信	公良	2	2016-12-17	2014-11-18	24	1	1	1	2	1	1	1	1	2	1
瑞丽	勐秀	户瓦	2	2016-12-16	2010-01-10	83	1	2	1	2	1	1	1	1	1	2
瑞丽	勐秀	等扎	2	2016-12-16	2010-08-05	76	1	2	2	2	1	1	1	1	1	2
镇康	凤尾	大柏树	2	2016-12-28	2013-02-08	46	1	1	1	2	1	1	1	1	1	2
瑞丽	勐卯	姐东	2	2016-12-13	2012-10-30	49	2	3	1	2	1	1	1	1	1	1
瑞丽	户育	弄贤	2	2016-12-14	2015-01-13	23	1	3	1	2	1	1	1	1	1	2
瑞丽	勐卯	芒岭	2	2016-12-13	2014-12-11	24	1	1	2	2	1	1	1	1	1	2
瑞丽	姐相	暖波	2	2016-12-15	2012-02-29	57	2	2	1	2	1	1	1	1	1	2
瑞丽	姐相	顺哈	2	2016-12-15	2011-01-25	70	2	2	2	2	1	1	1	1	1	2
腾冲	腾越	洞坪	2	2016-12-15	2014-12-04	24	1	3	1	2	1	1	1	2	2	2
瑞丽	姐相	俄罗	2	2016-12-15	2012-08-25	51	1	1	2	2	1	1	1	1	1	2
瑞丽	弄岛	弄岛	2	2016-12-12	2014-08-15	27	1	3	1	2	1	1	1	1	1	1
镇康	军赛	军赛	2	2016-12-28	2014-09-29	26	2	2	2	2	1	1	1	1	1	2
镇康	军赛	军赛	2	2016-12-28	2012-08-07	52	1	1	2	2	1	1	1	1	1	2
腾冲	明光	自治	2	2016-12-15	2012-12-17	47	1	1	2	2	1	1	1	1	1	2
瑞丽	姐相	俄罗	2	2016-12-15	2013-08-30	39	1	2	2	2	1	1	1	1	1	2
镇康	南伞	白岩	2	2016-12-28	2013-11-15	37	1	2	2	2	1	1	1	1	1	1
勐腊	勐伴	砂仁	2	2016-12-16	2015-01-28	22	2	2	2	1	1	1	1	1	1	2
勐腊	勐伴	曼燕	2	2016-12-15	2010-01-30	82	2	2	2	2	1	2	1	1	1	2
孟连	公信	公良	2	2016-12-19	2015-07-15	17	1	2	1	2	1	3	1	1	2	2
孟连	富岩	大曼糯	2	2016-12-13	2014-07-16	28	1	2	1	2	1	1	1	1	1	2
镇康	勐堆	尖山	2	2016-12-27	2012-11-23	49	2	2	2	2	1	1	1	1	1	2
瑞丽	勐秀	南京里	2	2016-12-16	2013-01-07	47	1	2	1	2	1	1	1	1	1	2
镇康	勐堆	勐堆	2	2016-12-27	2010-11-23	73	1	3	1	2	1	1	1	1	1	2
瑞丽	勐卯	芒岭	2	2016-12-13	2015-01-15	22	1	2	2	2	1	1	1	1	1	1
勐腊	易武	麻黑	2	2016-12-15	2014-12-16	23	1	3	2	1	1	1	1	1	1	2
瑞丽	弄岛	雷允	2	2016-12-12	2011-02-25	69	2	1	1	2	1	1	1	1	1	2
勐腊	易武	易武	2	2016-12-14	2013-01-20	46	1	2	2	1	1	1	1	1	1	2
瑞丽	勐卯	团结	2	2016-12-13	2010-12-09	72	1	1	2	2	1	1	1	1	1	2
瑞丽	姐相	贺赛	2	2016-12-15	2015-01-10	23	1	1	1	2	1	1	1	1	1	2
孟连	公信	广科	2	2016-12-19	2012-05-16	55	1	2	1	1	1	1	1	1	1	1
镇康	军赛	军赛	2	2016-12-28	2011-08-24	64	1	2	2	2	1	1	1	1	1	2
镇康	南伞	白岩	2	2016-12-28	2014-08-15	28	1	3	2	2	1	1	1	1	1	1
瑞丽	勐卯	姐东	2	2016-12-13	2015-01-13	23	1	2	1	2	1	1	1	1	1	2
孟连	公信	糯董	2	2016-12-19	2012-07-14	53	1	1	1	2	1	1	1	1	2	1
瑞丽	户育	雷弄	2	2016-12-14	2011-12-12	60	1	1	1	2	1	1	1	1	1	1
瑞丽	弄岛	等秀	2	2016-12-12	2013-08-23	39	2	2	2	2	1	1	1	1	1	1
瑞丽	勐卯	芒岭	2	2016-12-13	2011-11-05	61	1	2	2	2	1	1	1	1	1	2
瑞丽	勐卯	芒岭	2	2016-12-13	2012-04-10	56	1	1	2	2	1	1	1	1	1	2
瑞丽	户育	团结	2	2016-12-13	2013-08-13	40	1	3	2	2	1	1	1	1	1	1
孟连	芒信	海东	2	2016-12-15	2013-08-15	40	1	1	1	2	1	1	1	1	1	2
镇康	军赛	岔路	2	2016-12-28	2012-01-28	59	1	1	2	2	1	1	1	1	1	2
腾冲	五合	联盟	2	2016-12-18	2014-08-24	27	1	2	2	2	1	1	1	1	2	1
瑞丽	勐卯	姐勒	2	2016-12-13	2011-07-01	65	1	1	2	2	1	1	1	1	1	2
瑞丽	勐秀	户兰	2	2016-12-16	2010-12-06	72	2	3	2	2	1	1	1	1	1	2
勐腊	勐伴	曼燕	2	2016-12-15	2011-11-27	60	2	2	2	2	1	2	1	1	1	2
勐腊	勐伴	曼燕	2	2016-12-15	2011-11-09	61	1	1	2	2	1	2	1	1	1	2
镇康	军赛	军赛	2	2016-12-28	2015-09-14	15	1	1	2	2	1	3	1	1	1	2
瑞丽	姐相	暖波	2	2016-12-15	2015-09-29	14	1	2	1	2	1	3	1	1	1	2
孟连	公信	班文	2	2016-12-17	2014-06-14	30	1	1	1	2	1	3	1	1	1	1
孟连	公信	公信	2	2016-11-19	2015-10-19	13	1	2	1	1	1	3	1	1	1	2
镇康	勐堆	尖山	2	2016-12-27	2014-01-18	35	2	2	2	2	1	1	1	1	1	2
镇康	军蹇	军赛	2	2016-12-28	2012-09-10	51	1	1	2	2	1	1	1	1	1	2
镇康	南伞	白岩	2	2016-12-28	2012-03-16	57	1	2	2	2	1	1	1	1	1	2
镇康	南伞	白岩	2	2016-12-28	2011-10-15	62	1	3	1	2	1	1	1	1	1	2
瑞丽	勐卯	芒岭	2	2016-12-13	2013-03-18	44	2	2	2	2	1	1	1	1	1	1
瑞丽	姐相	俄罗	2	2016-12-15	2014-11-28	24	2	2	2	2	1	1	1	1	1	2
孟连	富岩	信岗	2	2016-12-13	2010-02-19	81	1	2	1	2	1	1	1	1	1	2
瑞丽	户育	雷弄	2	2016-12-14	2011-05-10	67	1	1	1	2	1	1	1	1	1	2
孟连	公信	糯董	2	2016-12-19	2015-02-17	22	1	1	1	2	1	1	1	1	1	1
镇康	军赛	军赛	2	2016-12-28	2013-01-29	46	1	1	2	1	1	1	1	1	2	2
瑞丽	户育	班岭	2	2016-12-14	2013-05-24	42	1	2	1	2	1	1	1	1	1	2
瑞丽	勐卯	芒岭	2	2016-12-13	2011-04-02	68	1	2	2	2	1	1	1	1	1	2
瑞丽	姐相	贺赛	2	2016-12-16	2014-02-09	34	2	2	1	2	1	1	1	1	1	2
瑞丽	姐相	贺赛	2	2016-12-15	2015-04-05	20	2	1	2	2	1	1	1	1	1	2
勐腊	易武	纳么田	2	2016-12-15	2015-04-06	20	1	2	2	2	1	1	1	1	1	2
镇康	勐堆	尖山	2	2016-12-27	2013-05-25	43	1	1	2	2	1	1	1	1	1	2
瑞丽	勐秀	户兰	2	2016-12-16	2015-04-25	19	2	2	1	2	1	1	1	1	1	2
镇康	南伞	白岩	2	2016-12-28	2011-03-16	69	1	2	2	2	1	1	1	1	1	2
勐腊	易武	麻黑	2	2016-12-15	2013-01-11	47	1	2	2	1	1	1	1	1	1	2
镇康	军赛	忙吉利	2	2016-12-28	2012-12-05	48	2	2	2	2	1	1	1	1	1	2
勐腊	易武	倮德	2	2016-12-14	2012-05-26	54	2	2	1	2	1	2	1	1	1	2
勐腊	易武	倮德	2	2016-12-14	2014-08-24	27	1	2	1	2	1	2	1	1	1	2
勐腊	磨憨	磨龙	2	2016-12-06	2013-06-10	41	1	2	2	2	1	2	1	1	1	1
勐腊	勐伴	曼燕	2	2016-12-15	2013-03-11	45	1	2	2	2	1	2	1	1	1	2
勐腊	勐腊	曼竜代	2	2016-12-20	2013-12-09	36	1	2	2	2	1	3	1	1	1	2
腾冲	猴桥	猴桥	2	2016-12-15	2015-06-20	17	1	1	1	2	1	3	1	1	2	1
瑞丽	户育	户育	2	2016-12-14	2015-09-11	15	1	1	2	2	1	3	1	1	1	2
孟连	娜允	景吭	2	2016-12-16	2012-07-09	53	1	2	1	2	1	3	1	1	1	1
腾冲	猴桥	猴桥	2	2016-12-15	2009-12-17	83	1	1	1	2	1	1	1	1	1	2
瑞丽	勐卯	姐勒	2	2016-12-13	2010-10-23	73	1	1	2	2	1	1	1	1	1	2
瑞丽	勐卯	姐东	2	2016-12-13	2014-05-21	30	2	2	2	2	1	1	1	1	1	2
瑞丽	勐秀	户瓦	2	2016-12-16	2013-04-04	44	1	2	2	2	1	1	1	1	1	2
孟连	芒信	海东	2	2016-12-15	2013-06-10	42	1	3	1	2	1	1	1	1	1	2
孟连	芒信	岔河	2	2016-12-15	2013-11-08	37	1	1	1	2	1	1	2	1	1	2
腾冲	五合	联盟	2	2016-12-18	2011-01-12	71	2	2	2	2	1	1	1	1	1	1
瑞丽	户育	弄贤	2	2016-12-14	2013-03-16	44	1	1	2	2	1	1	1	1	1	2
瑞丽	弄岛	雷允	2	2016-12-12	2012-03-07	57	1	2	1	2	1	1	1	1	1	1
镇康	凤尾	大坝	2	2016-12-28	2013-02-04	46	2	1	2	2	1	1	1	1	1	2
瑞丽	勐卯	ml	2	2016-12-13	2012-02-04	58	1	1	1	2	1	1	1	1	1	2
瑞丽	户育	雷弄	2	2016-12-14	2012-04-10	56	1	2	1	1	1	1	1	1	1	1
瑞丽	勐卯	芒岭	2	2016-12-13	2014-02-09	34	1	1	2	2	1	1	1	1	1	2
瑞丽	弄岛	等嘎	2	2016-12-12	2015-03-28	20	1	2	2	2	1	1	1	1	1	1
瑞丽	户育	户育	2	2016-12-14	2015-05-17	18	1	2	1	2	1	1	1	1	1	2
瑞丽	户育	雷弄	2	2016-12-14	2011-03-02	69	1	1	2	2	1	1	1	1	1	2
孟连	芒信	芒卡	2	2016-12-13	2014-03-10	33	1	2	1	2	1	1	1	1	1	2
瑞丽	弄岛	弄岛	2	2016-12-12	2013-05-19	42	1	2	2	2	1	1	1	1	1	2
瑞丽	弄岛	雷允	2	2016-12-12	2011-08-28	63	1	3	1	2	1	1	1	1	1	1
腾冲	五合	腊勐	2	2016-12-17	2010-02-24	81	2	2	2	2	1	1	1	1	1	1
瑞丽	勐秀	户兰	2	2016-12-16	2013-12-01	36	1	2	2	2	1	1	1	1	1	2
勐腊	勐捧	曼种	2	2016-12-18	2012-05-31	54	1	1	2	2	1	1	1	1	1	2
勐腊	瑶区	纳卓	2	2016-12-16	2012-12-12	48	1	2	2	2	1	1	1	1	1	2
腾冲	五合	联盟	2	2016-12-18	2012-11-06	49	2	3	2	2	1	1	1	1	2	2
勐腊	勐伴	曼燕	2	2016-12-15	2011-06-22	65	1	1	2	2	1	2	1	1	1	2
勐腊	磨憨	尚勇	2	2016-12-04	2015-09-07	14	1	2	2	1	1	3	1	1	1	2
勐腊	易武	倮德	2	2016-12-14	2014-09-28	26	1	2	1	2	1	1	1	1	1	2
瑞丽	弄岛	等嘎	2	2016-12-12	2013-01-25	46	2	1	1	2	1	1	1	1	1	2
孟连	公信	糯董	2	2016-12-16	2013-08-15	40	1	2	1	2	1	1	1	1	1	1
瑞丽	勐秀	南京里	2	2016-12-16	2013-12-02	36	1	3	1	2	1	1	1	1	1	1
瑞丽	弄岛	弄岛	2	2016-12-12	2010-06-26	77	2	2	2	2	1	1	1	1	1	2
孟连	芒信	芒卡	2	2016-12-13	2010-04-23	79	1	1	1	2	1	1	1	1	1	2
瑞丽	姐相	暖波	2	2016-12-15	2012-09-17	50	1	1	2	2	1	1	1	1	1	2
瑞丽	弄岛	等秀	2	2016-12-12	2012-12-14	47	1	2	1	2	1	1	1	2	1	1
勐腊	易武	曼乃	2	2016-12-14	2013-10-16	37	1	1	2	1	1	1	1	1	1	2
勐腊	易武	曼乃	2	2016-12-14	2014-10-16	25	1	2	2	1	1	1	1	1	1	2
瑞丽	勐卯	芒岭	2	2016-12-13	2014-03-27	32	1	2	2	2	1	1	1	1	1	1
孟连	公信	班别	2	2016-12-17	2011-02-18	69	1	2	1	2	1	1	1	1	1	2
勐腊	易武	纳么田	2	2016-12-15	2014-02-24	33	2	1	2	1	1	1	1	1	1	2
孟连	富岩	芒冒	2	2016-12-13	2015-01-15	22	1	2	1	2	1	1	1	2	2	1
瑞丽	户育	班岭	2	2016-12-14	2011-01-04	71	1	2	1	2	1	1	1	1	1	1
瑞丽	姐相	暖波	2	2016-12-15	2010-08-25	75	1	1	2	2	1	1	1	1	1	2
勐腊	勐捧	勐哈	2	2016-12-18	2013-03-30	44	1	2	2	2	1	2	1	1	1	2
镇康	勐堆	大寨	2	2016-12-27	2015-12-17	12	1	3	2	2	1	3	1	1	1	2
瑞丽	弄岛	弄岛	2	2016-12-12	2015-06-27	17	1	1	1	2	1	3	1	1	1	2
瑞丽	勐秀	南京里	2	2016-12-16	2015-02-02	22	1	1	1	2	1	3	1	1	1	2
勐腊	勐捧	勐哈	2	2016-12-18	2011-05-01	67	1	1	1	2	1	1	1	1	1	2
瑞丽	姐相	暖波	2	2016-12-15	2014-02-01	34	2	2	2	2	1	1	1	1	1	1
镇康	南伞	户育	2	2016-12-27	2010-12-14	72	2	1	2	2	1	1	1	1	1	2
勐腊	勐腊	曼纳伞	2	2016-12-19	2014-11-16	25	1	2	2	2	1	1	1	1	1	2
瑞丽	弄岛	等秀	2	2016-12-12	2014-08-23	27	1	2	1	2	1	1	1	2	2	1
孟连	娜允	金塔社区	2	2016-12-06	2012-10-08	49	1	3	1	2	1	1	1	1	1	1
勐腊	易武	曼腊	2	2016-12-14	2013-01-15	46	1	2	2	1	1	1	1	1	1	2
瑞丽	姐相	贺赛	2	2016-12-15	2013-10-23	37	1	3	2	2	1	1	1	1	1	2
孟连	富岩	等嘎拉	2	2016-12-12	2010-02-19	81	1	1	1	2	1	1	1	1	1	1
腾冲	猴桥	金家	2	2016-12-13	2014-02-14	33	1	3	2	2	1	1	1	2	1	1
瑞丽	勐卯	姐东	2	2016-12-13	2014-10-24	25	2	2	1	2	1	1	1	1	1	2
瑞丽	弄岛	等秀	2	2016-12-12	2014-03-07	33	2	2	1	2	1	1	1	1	1	2
镇康	勐堆	大寨	2	2016-12-27	2014-07-15	29	1	1	2	2	1	1	1	1	1	2
孟连	公信	公良	2	2016-12-16	2010-12-17	71	1	1	1	2	1	1	1	1	1	1
镇康	军赛	南榨	2	2016-12-27	2012-05-20	55	2	1	2	2	1	1	1	1	1	2
瑞丽	弄岛	等嘎	2	2016-12-12	2011-11-08	61	1	2	1	2	1	1	1	1	1	2
孟连	富岩	大曼糯	2	2016-12-13	2013-03-10	45	1	2	1	2	1	1	1	1	1	2
瑞丽	户育	雷弄	2	2016-12-14	2014-05-27	30	1	1	1	2	1	1	1	1	1	1
瑞丽	户育	户育	2	2016-12-14	2014-03-10	33	2	2	1	2	1	1	1	1	1	2
瑞丽	弄岛	等秀	2	2016-12-12	2011-08-28	63	1	2	1	2	1	1	1	1	1	2
镇康	军赛	岔路	2	2016-12-28	2011-11-25	61	2	1	2	2	1	1	1	1	1	2
瑞丽	弄岛	等嘎	2	2016-12-12	2013-04-26	43	1	1	1	2	1	1	1	1	1	2
瑞丽	弄岛	等嘎	2	2016-12-12	2014-12-31	23	2	1	1	2	1	1	1	1	1	2
瑞丽	勐卯	芒岭	2	2016-12-13	2010-12-25	71	1	1	2	2	1	1	1	1	1	1
勐腊	磨憨	龙门	2	2016-12-07	2011-12-06	60	2	1	1	2	1	3	1	1	1	2
瑞丽	弄岛	等秀	2	2016-12-12	2015-08-04	16	1	2	1	2	1	3	1	1	1	2
孟连	公信	公信	2	2016-12-17	2012-04-08	56	1	1	1	2	1	3	1	1	1	1
瑞丽	户育	户育	2	2016-12-14	2013-08-14	40	2	3	2	2	1	1	1	1	1	2
瑞丽	姐相	贺赛	2	2016-12-15	2010-02-25	81	2	2	1	2	1	1	1	1	1	2
瑞丽	弄岛	雷允	2	2016-12-12	2015-04-24	19	1	2	1	2	1	1	1	1	1	1
孟连	芒信	岔路	2	2016-12-15	2014-06-08	30	1	1	1	2	1	1	1	1	1	1
镇康	勐堆	铜厂	2	2016-12-27	2012-10-16	50	1	3	2	2	1	1	2	1	1	2
腾冲	滇滩	联族	2	2016-12-18	2013-08-14	40	2	2	1	2	1	1	1	1	2	2
瑞丽	勐卯	姐勒	2	2016-12-13	2013-05-15	42	1	1	2	2	1	1	1	1	1	2
瑞丽	弄岛	等秀	2	2016-12-12	2010-01-01	83	2	2	1	2	1	2	1	1	1	2
勐腊	勐伴	砂仁	2	2016-12-16	2012-03-05	57	2	1	2	1	1	2	1	1	1	2
孟连	娜允	城东社区	2	2016-12-07	2015-06-19	17	1	1	1	3	1	3	1	1	1	1
孟连	公信	广科	2	2016-12-18	2015-06-13	18	1	3	1	2	1	3	1	1	1	1
瑞丽	勐秀	勐典	2	2016-12-16	2011-08-26	63	1	2	2	2	1	1	1	1	1	2
勐腊	磨憨	龙门	2	2016-12-07	2010-05-23	78	1	1	2	2	1	1	1	1	1	2
瑞丽	姐相	暖波	2	2016-12-15	2011-02-20	69	2	2	2	2	1	1	1	1	1	1
瑞丽	姐相	暖波	2	2016-12-15	2014-06-04	30	2	2	2	2	1	1	1	1	1	1
镇康	凤尾	大柏树	2	2016-12-28	2015-05-04	19	2	1	1	2	1	1	1	1	1	2
孟连	芒信	怕岗	2	2016-12-11	2012-12-04	48	1	1	1	2	1	1	1	1	1	1
孟连	芒信	怕岗	2	2016-12-11	2013-07-06	41	1	2	2	1	1	1	1	2	1	1
孟连	公信	公信	2	2016-11-19	2012-12-05	47	1	2	1	1	1	1	1	1	1	1
孟连	公信	公信	2	2016-11-19	2013-01-05	46	1	2	1	1	1	1	1	1	1	1
瑞丽	户育	户育	2	2016-12-14	2012-08-12	52	1	2	2	2	1	1	1	1	1	2
瑞丽	姐相	暖波	2	2016-12-15	2013-06-27	41	1	2	2	2	1	1	1	1	1	1
瑞丽	姐相	贺赛	2	2016-12-15	2013-10-04	38	2	3	2	2	1	1	1	1	1	2
瑞丽	弄岛	雷允	2	2016-12-12	2013-03-13	44	2	2	1	2	1	1	1	1	1	2
瑞丽	弄岛	雷允	2	2016-12-12	2015-01-07	23	2	2	1	2	1	1	1	1	1	2
孟连	富岩	大曼糯	2	2016-12-13	2010-11-13	73	1	2	1	2	1	1	1	1	1	1
孟连	公信	公信	2	2016-11-19	2011-08-08	63	1	2	1	1	1	1	1	1	1	1
镇康	军赛	忙吉利	2	2016-12-28	2014-05-30	30	1	3	2	1	1	1	1	1	1	1
瑞丽	户育	雷弄	2	2016-12-14	2014-10-03	26	1	2	1	2	1	1	1	1	1	2
勐腊	易武	易武	2	2016-12-14	2013-01-03	47	2	2	2	1	1	1	1	1	1	2
孟连	富岩	信岗	2	2016-12-13	2015-08-16	15	1	1	1	2	1	3	1	1	1	2
孟连	富岩	等嘎拉	2	2016-12-13	2013-11-10	37	1	2	1	2	1	1	1	1	2	1
瑞丽	弄岛	弄岛	2	2016-12-12	2014-09-21	26	1	2	1	2	1	1	1	1	1	2
瑞丽	姐相	俄罗	2	2016-12-15	2014-05-20	30	1	2	2	2	1	1	1	1	1	2
孟连	富岩	英沟	2	2016-12-13	2013-09-09	39	1	1	1	2	1	1	1	1	1	2
镇康	南伞	田坝	2	2016-12-28	2013-02-10	46	1	2	2	2	1	1	1	1	1	2
腾冲	滇滩	河西	2	2016-12-17	2013-10-12	38	1	2	2	2	1	1	1	2	1	1
孟连	芒信	岔河	2	2016-12-15	2013-01-02	47	2	1	1	2	1	1	1	1	1	1
瑞丽	户育	雷弄	2	2016-12-14	2015-01-22	22	1	2	1	2	1	1	1	1	1	2
瑞丽	姐相	俄罗	2	2016-12-15	2011-11-19	60	1	2	2	2	1	1	1	1	1	1
腾冲	五合	腾朗	2	2016-12-17	2011-07-08	65	2	1	2	2	1	1	1	1	1	1
瑞丽	弄岛	雷允	2	2016-12-12	2014-05-30	30	1	1	1	2	1	1	1	1	1	1
镇康	木场	木场	2	2016-12-29	2014-09-05	27	1	3	2	1	1	1	1	1	1	1
腾冲	五合	联盟	2	2016-12-18	2012-10-17	50	1	2	2	2	1	1	1	1	1	1
孟连	富岩	大曼糯	2	2016-12-13	2011-03-19	68	1	1	1	2	1	1	1	1	1	1
勐腊	勐伴	曼燕	2	2016-12-15	2011-11-17	60	1	2	2	2	1	2	1	1	1	2
镇康	南伞	田坝	2	2016-12-28	2015-08-08	16	1	1	1	2	1	3	1	1	1	2
瑞丽	勐秀	等扎	2	2016-12-16	2015-09-18	14	1	1	2	2	1	3	1	1	1	2
镇康	南伞	户育	2	2016-12-27	2015-02-08	22	1	1	1	2	1	1	1	1	1	2
勐腊	勐捧	勐捧	2	2016-12-17	2013-10-28	37	1	1	2	1	1	1	1	1	1	2
瑞丽	姐相	顺哈	2	2016-12-15	2012-11-18	48	2	1	1	2	1	1	1	1	1	2
瑞丽	弄岛	等嘎	2	2016-12-12	2013-02-19	45	1	2	1	1	1	1	1	1	1	2
瑞丽	户育	雷弄	2	2016-12-14	2014-04-06	32	1	2	1	2	1	1	1	1	1	1
瑞丽	勐卯	美菱	2	2016-12-13	2013-04-20	43	1	1	1	2	1	1	1	1	1	1
瑞丽	勐秀	勐秀	2	2016-12-16	2014-07-01	29	1	3	2	2	1	1	1	1	1	2
瑞丽	姐相	俄罗	2	2016-12-15	2015-02-18	21	1	2	2	2	1	1	1	1	1	2
腾冲	猴桥	猴桥	2	2016-12-17	2013-04-13	44	1	3	1	2	1	1	1	1	1	1
瑞丽	勐秀	小街	2	2016-12-16	2013-06-21	41	2	3	2	2	1	1	1	1	1	2
腾冲	猴桥	金家	2	2016-12-13	2010-04-12	80	1	1	1	2	1	1	1	1	1	2
孟连	芒信	岔河	2	2016-12-15	2012-04-02	56	1	1	1	2	1	1	1	1	1	1
孟连	勐马	勐啊	2	2016-12-21	2015-05-14	19	1	1	1	1	1	1	1	1	1	2
孟连	公信	公良	2	2016-12-17	2013-10-07	38	1	1	1	2	1	1	1	1	2	1
瑞丽	姐相	暖波	2	2016-12-15	2013-02-07	46	1	1	2	2	1	1	1	1	1	2
孟连	富岩	信岗	2	2016-12-13	2010-03-14	80	1	1	1	2	1	1	1	1	1	2
孟连	公信	公信	2	2016-11-19	2012-12-03	47	1	2	1	1	1	1	1	1	1	1
孟连	公信	公良	2	2016-12-19	2012-11-02	49	1	2	1	2	1	1	1	1	1	1
瑞丽	户育	户育	2	2016-12-14	2014-01-18	34	2	2	1	2	1	1	1	1	1	2
瑞丽	姐相	俄罗	2	2016-12-15	2014-04-04	32	1	2	2	2	1	1	1	1	1	2
勐腊	勐捧	景坎	2	2016-12-17	2015-06-15	18	1	2	2	2	1	3	1	1	1	2
镇康	勐堆	勐堆	2	2016-12-27	2015-07-08	17	1	3	2	2	1	3	1	1	1	1
瑞丽	姐相	俄罗	2	2016-12-15	2015-09-21	14	1	2	2	2	1	3	1	1	1	2
孟连	公信	糯董	2	2016-12-16	2012-07-05	53	1	2	1	2	1	1	1	1	1	1
瑞丽	姐相	贺赛	2	2016-12-15	2013-10-26	37	1	2	1	2	1	1	1	1	1	2
孟连	娜允	芒弄	2	2016-12-16	2011-03-13	69	1	2	1	1	1	1	1	1	1	1
镇康	军赛	南榨	2	2016-12-27	2014-10-09	26	2	1	2	2	1	1	1	1	1	2
瑞丽	户育	弄贤	2	2016-12-14	2014-04-29	31	1	2	2	2	1	1	1	1	1	2
瑞丽	弄岛	弄岛	2	2016-12-12	2012-02-05	58	1	2	1	2	1	1	1	1	1	1
瑞丽	弄岛	雷允	2	2016-12-12	2012-07-26	52	1	1	2	2	1	1	1	1	1	2
孟连	公信	广科	2	2016-12-18	2014-12-09	24	1	3	1	2	1	1	1	1	1	1
孟连	芒信	芒卡	2	2016-12-13	2015-01-02	23	1	1	1	2	1	1	1	1	1	2
瑞丽	户育	弄贤	2	2016-12-14	2012-02-05	58	1	1	1	2	1	1	1	1	1	2
瑞丽	户育	弄贤	2	2016-12-14	2012-02-05	58	1	2	1	2	1	1	1	1	1	2
勐腊	勐捧	曼贺南	2	2016-12-17	2014-08-17	28	1	1	2	2	1	1	1	1	1	2
腾冲	猴桥	胆扎	2	2016-12-18	2013-12-10	36	1	2	2	2	1	1	1	1	2	1
孟连	芒信	班顺	2	2016-12-16	2012-12-01	48	1	2	1	2	1	1	1	1	1	1
勐腊	磨憨	磨龙	2	2016-12-06	2011-08-27	63	1	1	2	2	1	2	1	1	1	1
勐腊	易武	倮德	2	2016-12-14	2015-10-02	14	1	2	1	2	1	3	1	1	1	2
瑞丽	勐卯	户瓦	2	2016-12-16	2015-01-08	23	1	2	1	2	1	3	1	1	1	2
孟连	富岩	英沟	2	2016-12-13	2015-08-12	16	1	2	1	2	1	3	1	1	1	2
瑞丽	户育	班岭	2	2016-12-14	2012-07-25	52	1	1	1	2	1	1	1	1	1	2
瑞丽	弄岛	雷允	2	2016-12-12	2015-03-26	20	1	1	1	2	1	1	1	1	1	2
孟连	娜允	芒掌	2	2016-12-19	2011-10-07	62	1	1	1	2	1	1	1	1	1	2
瑞丽	勐卯	芒岭	2	2016-12-13	2010-08-31	75	1	3	2	2	1	1	1	1	1	1
瑞丽	户育	班岭	2	2016-12-14	2014-01-16	34	1	2	1	2	1	1	1	1	1	2
孟连	富岩	等嘎拉5308	2	2016-12-13	2012-12-02	48	1	2	1	2	1	1	1	1	1	1
腾冲	猴桥	轮马	2	2016-12-16	2013-12-09	36	2	1	2	2	1	1	1	1	2	2
孟连	公信	公良	2	2016-12-18	2014-05-08	31	1	2	1	1	1	1	1	1	1	1
瑞丽	弄岛	等秀	2	2016-12-12	2011-09-13	62	1	1	2	2	1	1	1	1	1	1
瑞丽	弄岛	雷允	2	2016-12-12	2010-10-09	74	2	3	2	2	1	1	1	1	1	2
勐腊	勐腊	曼庄	2	2016-12-19	2013-12-04	36	2	3	2	1	1	1	1	1	1	2
孟连	公信	糯董	2	2016-12-19	2014-02-04	34	1	1	1	2	1	1	1	1	2	2
镇康	南伞	户育	2	2016-12-27	2014-08-04	28	2	1	1	2	1	1	1	1	1	2
镇康	木场	木场	2	2016-12-29	2015-02-10	22	1	2	2	1	1	1	1	1	1	2
瑞丽	勐卯	姐勒	2	2016-12-13	2014-09-13	27	1	2	2	2	1	1	1	1	1	2
镇康	南伞	户育	2	2016-12-27	2013-01-07	47	1	1	1	2	1	1	1	1	1	2
瑞丽	勐秀	南京里	2	2016-12-16	2012-10-13	50	1	1	1	2	1	1	1	1	1	2
勐腊	勐捧	曼种	2	2016-12-18	2011-02-14	70	1	1	2	2	1	1	1	1	1	2
镇康	勐堆	勐堆	2	2016-12-27	2012-07-12	53	1	1	2	2	1	2	1	1	1	1
勐腊	磨憨	磨龙	2	2016-12-06	2010-05-31	78	1	2	2	2	1	2	1	1	1	2
瑞丽	姐相	暖波	2	2016-12-15	2015-10-01	14	1	2	2	2	1	3	1	1	1	1
勐腊	易武	麻黑	2	2016-12-15	2014-10-31	25	1	3	2	1	1	1	1	1	1	2
瑞丽	姐相	顺哈	2	2016-12-15	2013-06-13	42	1	1	1	2	1	1	1	1	1	2
瑞丽	户育	班岭	2	2016-12-14	2015-01-06	23	1	2	1	2	1	1	1	1	1	1
腾冲	猴桥	轮马	2	2016-12-16	2014-03-10	33	1	2	2	2	1	1	1	2	2	2
镇康	军赛	南榨	2	2016-12-27	2012-06-09	54	2	1	2	2	1	1	1	1	1	2
腾冲	五合	联盟	2	2016-12-18	2014-09-12	27	1	2	2	2	1	1	1	1	2	1
孟连	芒信	怕岗	2	2016-12-11	2014-11-29	24	1	1	1	2	1	1	1	2	2	1
镇康	南伞	新城社区	2	2016-12-22	2015-04-27	19	2	2	1	1	1	1	1	1	1	2
腾冲	五合	联盟	2	2016-12-18	2015-01-28	22	1	2	2	2	1	1	1	1	1	2
孟连	娜允	芒掌	2	2016-12-19	2010-07-09	77	1	2	1	2	1	1	1	1	1	2
腾冲	五合	联盟	2	2016-12-18	2013-07-13	41	1	2	2	2	1	1	1	1	2	1
孟连	娜允	金塔社区	2	2016-12-06	2013-04-27	43	1	3	1	1	1	1	1	1	1	1
勐腊	磨憨	磨龙	2	2016-12-06	2010-12-25	71	1	2	2	2	1	2	1	1	1	2
勐腊	磨憨	曼庄	2	2016-12-07	2013-09-24	38	1	1	1	2	1	3	1	1	1	2
瑞丽	姐相	贺赛	2	2016-12-15	2015-01-22	22	2	3	2	2	1	1	1	1	1	2
勐腊	易武	曼乃	2	2016-12-14	2011-11-02	61	1	3	2	2	1	1	1	1	1	2
瑞丽	户育	班岭	2	2016-12-14	2013-03-28	44	1	1	1	2	1	1	1	1	1	2
瑞丽	弄岛	等嘎	2	2016-12-12	2014-09-27	26	1	2	1	2	1	1	1	1	1	1
镇康	凤尾	大柏树	2	2016-12-28	2015-01-30	22	1	2	2	2	1	1	1	1	1	2
孟连	公信	公良	2	2016-12-17	2012-07-08	53	1	1	1	2	1	1	1	1	1	1
镇康	凤尾镇	凤尾村	2	2016-12-28	2013-03-26	45	1	2	2	2	1	1	1	1	1	2
腾冲	明光	沙河	2	2016-12-18	2010-09-09	75	1	2	1	2	1	1	1	1	1	1
孟连	富岩	英沟	2	2016-12-13	2010-06-14	77	1	2	1	2	1	1	1	1	1	2
镇康	军赛	南榨	2	2016-12-27	2013-02-06	46	2	1	2	2	1	1	1	1	1	2
孟连	芒信	班顺	2	2016-12-16	2013-11-28	36	1	1	1	2	1	1	1	1	1	1
瑞丽	户育	弄贤	2	2016-12-14	2013-11-16	36	1	3	2	2	1	1	1	1	1	2
孟连	勐马	勐啊	2	2016-12-21	2011-12-30	59	1	1	1	2	1	1	2	1	1	2
勐腊	勐捧	曼种	2	2016-12-18	2012-08-09	52	1	2	2	2	1	1	1	1	1	2
孟连	芒信	拉嘎	2	2016-12-15	2015-06-06	18	1	1	1	2	1	3	1	1	1	1
孟连	勐马	勐啊	2	2016-12-16	2015-05-10	19	1	1	1	1	1	3	1	1	1	2
勐腊	磨憨	曼庄	2	2016-12-07	2012-01-15	58	2	2	2	2	1	1	1	1	1	2
瑞丽	弄岛	等嘎	2	2016-12-12	2012-10-26	49	1	2	2	2	1	1	1	1	1	2
瑞丽	弄岛	雷允	2	2016-12-12	2013-06-24	41	1	1	1	2	1	1	1	1	1	2
镇康	凤尾	大柏树	2	2016-12-28	2013-05-01	43	1	2	2	2	1	1	1	1	1	1
孟连	富岩	芒冒	2	2016-12-13	2012-04-30	55	1	1	1	2	1	1	1	2	2	1
孟连	富岩	芒冒	2	2016-12-13	2014-08-30	27	1	1	1	2	1	1	1	2	2	1
镇康	军赛	南榨	2	2016-12-27	2013-02-10	46	2	1	2	2	1	1	1	1	1	2
瑞丽	勐秀	户兰	2	2016-12-16	2014-11-15	25	1	2	2	2	1	1	1	1	1	2
勐腊	易武	纳么田	2	2016-12-15	2014-08-15	28	2	2	2	1	1	1	2	1	1	2
孟连	公信	班别	2	2016-12-17	2014-10-01	26	1	1	1	2	1	1	1	1	1	2
勐腊	磨憨	磨龙	2	2016-12-06	2011-12-29	59	2	1	2	2	1	2	1	1	1	2
瑞丽	弄岛	雷允	2	2016-12-12	2015-07-07	17	1	2	1	2	1	3	1	1	1	2
孟连	公信	公信	2	2016-12-16	2010-03-13	81	1	1	1	2	1	3	1	1	1	1
孟连	富岩	英沟	2	2016-12-13	2015-01-31	22	1	2	1	2	1	3	1	1	1	2
镇康	木场	勐撒	2	2016-12-28	2013-10-31	37	2	1	2	2	1	1	1	1	1	2
勐腊	易武	麻黑	2	2016-12-15	2012-11-06	49	1	3	2	1	1	1	1	1	1	1
瑞丽	户育	户育	2	2016-12-14	2013-09-25	38	1	2	1	2	1	1	1	1	1	2
瑞丽	勐秀	小街	2	2016-12-16	2013-11-14	37	1	1	2	2	1	1	1	1	1	2
孟连	富岩	大曼糯	2	2016-12-13	2011-10-30	61	1	1	1	2	1	1	1	1	1	1
瑞丽	弄岛	等嘎	2	2016-12-12	2012-07-03	53	1	2	2	2	1	1	1	1	1	1
镇康	南伞	田坝	2	2016-12-28	2015-03-03	21	1	2	1	2	1	1	1	1	1	2
孟连	公信	公信	2	2016-11-19	2014-11-30	23	2	2	1	1	1	1	1	1	1	1
孟连	芒信	芒卡	2	2016-12-13	2012-06-04	54	1	2	1	2	1	1	1	1	1	2
镇康	勐堆	大寨	2	2016-12-27	2012-11-09	49	1	1	1	2	1	1	1	1	1	2
镇康	南伞	田坝	2	2016-12-28	2015-03-03	21	1	2	1	2	1	1	1	1	1	2
勐腊	勐腊	曼竜代	2	2016-12-20	2012-11-13	49	1	3	2	2	1	1	1	1	1	2
孟连	娜允	芒掌	2	2016-12-19	2011-03-08	69	1	1	1	2	1	2	1	1	1	2
勐腊	易武	倮德	2	2016-12-14	2010-06-13	78	1	1	1	2	1	2	1	1	1	2
勐腊	勐腊	曼竜代	2	2016-12-20	2015-11-12	13	1	1	2	1	1	3	1	1	1	2
腾冲	五合	联盟	2	2016-12-18	2015-12-27	11	1	2	2	2	1	3	1	1	1	1
腾冲	猴桥	轮马	2	2016-12-16	2015-02-04	22	1	1	2	2	1	3	1	1	2	2
孟连	娜允	城东社区	2	2016-12-07	2015-03-19	20	1	2	1	2	1	3	1	1	1	2
勐腊	勐腊	龙林	2	2016-12-20	2015-04-22	19	1	1	2	1	1	1	1	1	1	2
孟连	公信	糯董	2	2016-12-19	2011-02-11	70	1	1	1	2	1	1	1	1	2	1
瑞丽	户育	雷弄	2	2016-12-14	2015-05-15	18	1	2	1	2	1	1	1	1	1	2
孟连	芒信	拉嘎	2	2016-12-15	2011-11-05	61	1	1	1	2	1	1	1	1	1	1
孟连	富岩	芒冒	2	2016-12-13	2010-10-08	74	1	1	1	2	1	1	1	2	2	2
镇康	凤尾	大柏树	2	2016-12-28	2014-12-28	24	1	1	1	2	1	1	1	1	1	2
孟连	勐马	腊福	2	2016-12-16	2012-08-29	51	1	1	1	1	1	1	1	1	1	2
镇康	勐堆	勐堆	2	2016-12-27	2014-03-06	33	2	1	2	2	1	1	1	1	1	1
镇康	勐堆	蟒蛇山	2	2016-12-27	2014-06-04	30	1	1	2	2	1	1	1	1	1	2
镇康	凤尾	鲁子园	2	2016-12-28	2013-08-24	40	2	1	1	2	1	1	1	1	1	1
镇康	凤尾镇	凤尾村	2	2016-12-28	2013-03-23	45	2	1	1	2	1	1	1	1	1	2
瑞丽	姐相	顺哈	2	2016-12-15	2013-03-07	45	2	2	1	2	1	1	1	1	1	2
孟连	勐马	勐啊	2	2016-12-16	2012-03-25	56	1	1	1	1	1	1	1	1	1	2
瑞丽	户育	班岭	2	2016-12-14	2015-02-01	22	1	3	2	2	1	1	1	1	1	1
孟连	娜允	金塔社区	2	2016-12-06	2012-12-18	47	1	3	1	3	1	1	1	1	1	1
孟连	勐马	勐啊	2	2016-12-21	2013-04-27	43	1	2	1	2	1	1	1	1	1	1
孟连	公信	班文	2	2016-12-19	2013-01-26	46	1	1	1	2	1	1	1	1	2	1
勐腊	勐捧	曼种	2	2016-12-18	2013-08-15	40	1	2	2	2	1	1	1	1	1	1
镇康	军赛	岔路	2	2016-12-28	2014-09-02	27	1	1	2	2	1	1	1	1	1	1
孟连	芒信	拉嘎	2	2016-12-15	2009-12-04	84	1	1	1	2	1	2	1	1	1	1
孟连	勐马	勐啊	2	2016-12-21	2015-10-06	14	1	1	1	2	1	3	1	1	1	2
孟连	富岩	等嘎拉	2	2016-12-26	2011-07-26	65	1	1	1	2	1	1	1	1	2	1
瑞丽	姐相	贺赛	2	2016-12-15	2011-09-11	63	1	2	2	2	1	1	1	1	1	2
瑞丽	弄岛	雷允	2	2016-12-12	2013-08-01	40	1	2	1	2	1	1	1	1	1	2
镇康	木场	乌木兰	2	2016-12-28	2014-10-10	26	2	1	2	2	1	1	1	1	1	2
瑞丽	姐相	顺哈	2	2016-12-15	2011-04-08	68	1	2	1	2	1	1	1	1	1	2
腾冲	猴桥	猴桥	2	2016-12-17	2011-12-04	60	1	3	1	2	1	1	1	1	1	1
孟连	公信	公良	2	2016-12-17	2011-02-03	70	1	1	1	2	1	1	1	1	2	1
瑞丽	户育	雷弄	2	2016-12-14	2013-07-04	41	2	1	1	2	1	1	1	1	1	2
瑞丽	姐相	俄罗	2	2016-12-15	2014-03-27	32	2	2	2	2	1	1	1	1	1	2
孟连	娜允	芒掌	2	2016-12-19	2014-04-27	31	1	2	1	2	1	1	1	1	1	2
瑞丽	勐秀	南京里	2	2016-12-16	2011-10-13	62	1	3	2	2	1	1	1	1	1	2
勐腊	勐捧	曼种	2	2016-12-18	2014-04-03	32	2	1	2	2	1	1	1	1	1	2
镇康	凤尾	大坝	2	2016-12-28	2015-02-25	22	1	1	2	2	1	1	1	1	1	2
孟连	勐马	农场	2	2016-12-14	2013-02-28	45	1	1	1	1	1	2	2	2	2	2
孟连	娜允	金塔社区	2	2016-12-06	2014-06-16	29	1	1	2	1	1	2	1	1	2	1
勐腊	勐捧	勐润	2	2016-12-17	2015-01-07	23	1	1	2	2	1	3	1	1	1	1
镇康	军赛	南榨	2	2016-12-27	2015-07-21	17	2	1	1	2	1	3	1	1	1	2
孟连	娜允	景吭	2	2016-12-16	2014-03-26	32	1	2	1	2	1	3	1	1	1	2
瑞丽	弄岛	雷允	2	2016-12-12	2014-03-03	33	1	2	1	2	1	1	1	1	1	1
瑞丽	户育	户育	2	2016-12-14	2013-09-22	38	1	2	1	2	1	1	1	1	1	2
瑞丽	户育	户育	2	2016-12-14	2011-03-28	68	1	3	2	2	1	1	1	1	1	2
孟连	富岩	信岗	2	2016-12-13	2012-04-25	55	1	2	1	2	1	1	1	1	1	1
瑞丽	姐相	顺哈	2	2016-12-15	2014-03-04	33	2	2	2	2	1	1	1	1	1	2
瑞丽	姐相	俄罗	2	2016-12-15	2011-07-16	64	1	1	2	2	1	1	1	1	1	2
勐腊	易武	易武	2	2016-12-14	2012-10-08	50	1	2	2	1	1	1	1	1	1	2
镇康	南伞	德胜社区	2	2016-12-28	2014-08-11	28	1	2	2	1	1	1	1	1	1	1
勐腊	勐腊	曼竜代	2	2016-12-20	2012-01-31	58	1	2	2	2	1	2	1	1	1	2
勐腊	勐捧	曼贺南	2	2016-12-17	2014-10-21	25	1	1	2	2	1	3	1	1	1	2
勐腊	勐腊	城子	2	2016-12-20	2016-03-01	9	1	2	2	1	1	3	1	1	1	1
孟连	芒信	海东	2	2016-12-15	2015-09-29	14	1	1	1	2	1	3	1	1	1	1
孟连	芒信	海东	2	2016-12-15	2015-06-03	18	1	1	1	2	1	3	1	1	1	1
瑞丽	弄岛	等嘎	2	2016-12-12	2015-04-01	20	1	1	1	2	1	1	1	1	1	2
镇康	军赛	岔路	2	2016-12-28	2014-07-30	28	2	2	2	2	1	1	1	1	1	1
腾冲	猴桥	猴桥	2	2016-12-17	2012-01-02	59	1	1	1	2	1	1	1	1	1	2
孟连	娜允	芒弄	2	2016-12-16	2012-08-24	51	1	2	1	1	1	1	1	1	1	1
孟连	公信	班别	2	2016-12-17	2013-03-26	44	1	2	1	2	1	1	1	1	1	2
瑞丽	户育	户育	2	2016-12-14	2010-08-04	76	1	2	1	2	1	1	1	1	1	2
瑞丽	勐卯	姐东	2	2016-12-13	2013-10-03	38	1	1	2	2	1	1	1	1	1	2
孟连	公信	班别	2	2016-12-17	2012-02-23	57	1	2	1	2	1	1	1	1	1	2
孟连	娜允	芒掌	2	2016-12-19	2013-05-26	42	2	1	1	2	1	3	1	1	1	2
孟连	富岩	芒冒	2	2016-12-13	2013-12-26	35	1	2	1	2	1	1	1	2	2	2
瑞丽	勐卯	姐东	2	2016-12-13	2010-01-10	83	2	2	2	2	1	1	1	1	1	1
瑞丽	勐秀	户兰	2	2016-12-16	2014-09-15	27	1	2	1	2	1	1	1	1	1	2
镇康	凤尾	大柏树	2	2016-12-28	2012-02-22	58	1	1	1	2	1	1	1	1	1	2
勐腊	易武	纳么田	2	2016-12-15	2014-02-08	34	1	1	2	2	1	1	1	1	1	2
勐腊	易武	曼腊	2	2016-12-14	2014-10-30	25	1	2	2	1	1	1	1	1	1	2
孟连	芒信	拉嘎	2	2016-12-15	2010-12-01	72	1	3	2	2	1	1	1	1	1	1
孟连	芒信	岔河	2	2016-12-15	2014-03-27	32	1	2	1	2	1	1	1	1	2	2
孟连	公信	公良	2	2016-12-19	2011-11-23	60	1	1	1	2	1	1	1	1	2	1
孟连	公信	公信	2	2016-11-19	2014-11-24	23	1	2	1	1	1	1	1	1	1	1
瑞丽	姐相	贺赛	2	2016-12-15	2014-03-14	33	2	1	2	2	1	1	1	1	1	2
孟连	公信	公信	2	2016-12-17	2011-01-05	71	1	1	1	2	1	1	1	1	2	1
镇康	军赛	岔路	2	2016-12-28	2013-09-26	39	2	2	2	2	1	1	1	1	1	2
腾冲	明光	沙河	2	2016-12-18	2015-10-01	14	1	2	1	2	1	3	1	1	2	1
孟连	芒信	海东	2	2016-12-15	2015-09-26	14	1	2	1	2	1	3	1	1	1	1
孟连	娜允	景吭	2	2016-12-16	2012-12-22	47	1	3	1	2	1	3	1	1	1	1
孟连	公信	公良	2	2016-12-19	2014-02-26	33	1	3	1	2	1	3	1	1	2	1
瑞丽	弄岛	弄岛	2	2016-12-12	2014-12-09	24	1	2	1	2	1	1	1	1	1	2
瑞丽	勐卯	团结	2	2016-12-13	2010-06-22	77	2	1	1	2	1	1	2	1	1	2
孟连	公信	广科	2	2016-12-18	2013-09-24	38	1	1	1	2	1	1	1	1	1	1
孟连	勐马	勐啊	2	2016-12-21	2013-02-21	46	1	1	1	2	1	1	1	1	1	2
镇康	勐堆	大寨	2	2016-12-27	2010-05-01	79	2	1	2	2	1	1	1	1	1	2
孟连	娜允	芒弄	2	2016-12-16	2013-09-26	38	1	1	1	1	1	1	1	1	1	2
勐腊	磨憨	尚岗	2	2016-12-03	2014-09-07	26	1	2	2	1	1	2	1	1	1	2
镇康	南伞	红岩	2	2016-12-27	2015-07-26	17	2	1	1	2	1	3	1	1	1	2
镇康	军赛	中厂	2	2016-12-27	2015-10-29	13	1	1	1	2	1	3	1	1	2	2
镇康	军赛	忙吉利	2	2016-12-28	2013-09-14	39	1	1	2	2	1	1	1	1	1	2
瑞丽	勐卯	团结	2	2016-12-14	2010-05-06	79	1	2	1	2	1	1	1	1	1	2
镇康	军赛	忙吉利	2	2016-12-28	2015-02-24	22	2	1	2	2	1	1	1	1	1	2
瑞丽	弄岛	弄岛	2	2016-12-12	2010-08-11	76	2	1	1	2	1	1	1	1	1	2
孟连	芒信	海东	2	2016-12-15	2010-09-29	74	1	1	1	2	1	1	1	1	1	1
镇康	军赛	中厂	2	2016-12-27	2013-09-26	39	1	1	2	2	1	1	1	1	1	2
孟连	公信	糯董	2	2016-12-16	2014-04-25	31	1	1	1	2	1	1	1	1	1	1
瑞丽	姐相	暖波	2	2016-12-15	2011-02-05	70	1	2	2	2	1	1	1	1	1	2
孟连	芒信	海东	2	2016-12-15	2013-10-18	37	1	1	1	2	1	1	1	2	2	2
勐腊	勐腊	龙林	2	2016-12-20	2013-09-12	39	1	1	2	1	1	1	1	1	1	1
镇康	南伞	白岩	2	2016-12-28	2015-04-25	20	2	2	2	1	1	1	1	1	1	2
孟连	富岩	芒冒	2	2016-12-13	2010-05-01	79	1	1	1	2	1	1	1	2	2	1
镇康	南伞	红岩	2	2016-12-27	2014-06-25	30	1	1	1	2	1	1	1	1	1	2
瑞丽	姐相	暖波	2	2016-12-15	2009-11-30	84	1	2	2	2	1	1	1	1	1	2
瑞丽	弄岛	等秀	2	2016-12-12	2014-11-06	25	1	1	1	2	1	1	1	1	1	2
孟连	娜允	景吭	2	2016-12-16	2009-11-29	84	1	2	1	1	1	1	1	1	1	1
镇康	军赛	南榨	2	2016-12-27	2011-12-06	60	1	2	2	2	1	1	1	1	1	2
勐腊	勐捧	勐润	2	2016-12-17	2012-05-29	54	1	3	2	2	1	2	1	1	1	2
勐腊	勐腊	曼庄	2	2016-12-19	2014-01-15	35	2	1	2	2	1	3	1	1	1	2
瑞丽	姐相	暖波	2	2016-12-15	2015-10-06	14	1	2	2	2	1	3	1	1	1	1
孟连	公信	广科	2	2016-12-18	2012-09-19	50	1	1	1	2	1	1	1	1	1	1
孟连	勐马	腊福	2	2016-12-16	2014-01-20	34	2	1	1	1	1	1	1	1	1	2
瑞丽	勐卯	团结	2	2016-12-14	2010-11-05	73	1	1	1	2	1	1	1	1	1	2
镇康	军赛	南榨	2	2016-12-27	2011-08-07	64	1	2	1	2	1	1	1	1	1	2
瑞丽	户育	班岭	2	2016-12-14	2012-04-14	56	1	2	1	2	1	1	1	1	1	1
孟连	富岩	英沟	2	2016-12-13	2013-04-22	43	1	1	1	2	1	1	1	2	2	1
瑞丽	弄岛	弄岛	2	2016-12-12	2013-06-08	42	2	2	2	2	1	1	1	1	1	2
瑞丽	勐秀	勐典	2	2016-12-16	2015-03-07	21	1	2	1	2	1	1	1	1	1	2
镇康	勐堆	蟒蛇山	2	2016-12-27	2013-02-01	46	2	1	2	2	1	1	1	1	1	2
勐腊	勐捧	勐捧	2	2016-12-17	2015-05-13	19	1	3	2	1	1	3	1	1	1	2
瑞丽	勐秀	等扎	2	2016-12-16	2015-07-03	17	1	1	2	2	1	3	1	1	1	2
孟连	公信	广科	2	2016-12-18	2013-11-20	36	1	2	1	2	1	1	1	1	1	1
镇康	军赛	忙吉利	2	2016-12-28	2015-06-17	18	1	2	2	2	1	1	1	1	1	2
瑞丽	姐相	顺哈	2	2016-12-15	2013-12-08	36	1	1	1	2	1	1	1	1	1	2
孟连	芒信	班顺	2	2016-12-16	2013-05-19	42	1	1	1	2	1	1	2	1	2	1
勐腊	易武	纳么田	2	2016-12-15	2014-02-03	34	2	1	2	2	1	1	1	1	1	2
腾冲	猴桥	轮马	2	2016-12-16	2014-11-25	24	1	2	2	2	1	1	1	1	2	2
瑞丽	户育	班岭	2	2016-12-14	2011-04-06	68	1	2	1	2	1	1	1	1	1	2
孟连	富岩	大曼糯	2	2016-12-13	2014-12-23	23	1	2	1	2	1	1	1	1	1	2
瑞丽	勐卯	南京里	2	2016-12-16	2014-03-27	32	1	2	2	2	1	1	1	1	1	2
勐腊	易武	纳么田	2	2016-12-15	2016-03-06	9	1	2	2	1	1	3	1	1	1	2
孟连	娜允	芒掌	2	2016-12-19	2014-10-16	26	1	2	1	2	1	3	1	1	1	2
瑞丽	勐卯	芒岭	2	2016-12-13	2010-09-27	74	1	2	2	3	1	1	1	1	1	1
瑞丽	姐相	顺哈	2	2016-12-15	2013-11-30	36	1	2	1	2	1	1	1	1	1	2
镇康	南伞	红岩	2	2016-12-27	2012-12-27	48	2	1	1	2	1	1	1	1	1	2
孟连	娜允	景吭	2	2016-12-16	2012-09-16	51	1	2	1	2	1	1	1	1	1	2
镇康	南伞	户育	2	2016-12-27	2013-04-23	44	1	1	1	2	1	1	1	1	1	2
镇康	南伞	白岩	2	2016-12-28	2014-04-22	32	2	2	2	2	1	1	1	1	1	2
镇康	凤尾	仁和	2	2016-12-28	2015-01-12	23	1	2	2	2	1	1	1	1	1	1
孟连	公信	广科	2	2016-12-18	2011-09-16	63	1	1	1	2	1	1	1	1	1	1
孟连	富岩	信岗	2	2016-12-13	2013-04-20	43	1	2	1	2	1	1	1	1	1	1
勐腊	勐伴	砂仁	2	2016-12-16	2014-02-15	34	1	1	2	1	1	1	1	1	1	1
勐腊	易武	纳么田	2	2016-12-15	2015-06-04	18	2	2	2	1	1	3	1	1	1	2
镇康	南伞	白岩	2	2016-12-28	2015-12-23	12	1	1	2	2	1	3	1	1	1	2
孟连	娜允	景吭	2	2016-12-16	2013-01-16	47	1	2	1	2	1	3	1	1	1	2
瑞丽	弄岛	雷允	2	2016-12-12	2014-02-06	34	1	2	1	2	1	1	1	1	1	1
镇康	南伞	田坝	2	2016-12-18	2012-03-24	56	2	1	1	2	1	1	1	1	1	2
腾冲	滇滩	联族	2	2016-12-15	2012-12-24	47	2	2	1	2	1	1	1	1	1	1
镇康	南伞	户育	2	2016-12-27	2011-11-21	61	1	1	2	2	1	1	1	1	1	2
腾冲	猴桥	猴桥	2	2016-12-15	2014-02-23	33	1	1	1	2	1	1	1	1	1	2
瑞丽	户育	弄贤	2	2016-12-14	2014-12-18	23	1	3	2	2	1	1	1	1	1	2
瑞丽	姐相	顺哈	2	2016-12-15	2010-05-19	78	1	2	1	2	1	1	1	1	1	2
瑞丽	勐秀	户瓦	2	2016-12-16	2014-06-10	30	1	2	2	2	1	1	1	1	1	1
勐腊	勐伴	回落	2	2016-12-16	2011-01-31	70	1	1	2	2	1	2	1	1	1	2
孟连	公信	班文	2	2016-12-16	2011-06-18	65	1	1	1	2	1	3	1	1	2	1
腾冲	腾越	满邑	2	2016-12-15	2014-09-04	27	1	3	1	2	1	1	1	1	1	1
瑞丽	姐相	贺赛	2	2016-12-15	2012-09-26	50	2	3	2	2	1	1	1	1	1	2
勐腊	易武	麻黑	2	2016-12-15	2014-06-26	29	1	3	2	1	1	1	1	1	1	2
瑞丽	勐卯	姐东	2	2016-12-13	2012-10-31	49	1	1	1	2	1	1	1	1	1	2
瑞丽	姐相	贺赛	2	2016-12-15	2014-04-08	32	1	2	2	2	1	1	1	1	1	2
腾冲	明光	自治	2	2016-12-16	2014-09-18	26	1	3	2	2	1	1	1	1	1	1
孟连	芒信	班顺	2	2016-12-16	2011-04-24	67	1	1	1	2	1	1	1	1	1	1
瑞丽	勐卯	姐勒	2	2016-12-13	2015-10-02	14	2	3	2	2	1	3	1	1	1	1
勐腊	易武	曼腊	2	2016-12-14	2015-03-11	21	2	2	2	1	1	1	1	1	1	2
孟连	芒信	怕岗	2	2016-12-11	2011-10-16	61	1	1	2	2	1	1	1	1	1	1
腾冲	猴桥	金家	2	2016-12-13	2009-11-21	84	2	1	2	2	1	1	1	1	1	1
镇康	南伞	户育	2	2016-12-27	2012-09-18	51	1	1	1	2	1	1	1	1	1	2
孟连	公信	班文	2	2016-12-17	2013-01-16	47	1	1	1	2	1	3	1	1	1	1
勐腊	勐捧	勐润	2	2016-12-17	2014-01-23	34	1	1	2	1	1	1	1	1	1	2
勐腊	易武	纳么田	2	2016-12-15	2010-10-30	73	1	1	2	2	1	1	1	1	1	2
勐腊	勐伴	回落	2	2016-12-16	2013-10-29	37	2	1	2	2	1	1	1	1	1	2
瑞丽	勐卯	团结	2	2016-12-14	2011-11-11	61	1	2	1	2	1	1	1	1	1	2
瑞丽	勐卯	团结	2	2016-12-14	2011-11-11	61	1	2	1	2	1	1	1	1	1	2
瑞丽	弄岛	等秀	2	2016-12-12	2015-03-19	20	1	3	1	2	1	1	1	1	1	1
勐腊	磨憨	尚岗	2	2016-12-03	2010-01-28	82	2	2	2	2	1	1	1	1	1	2
镇康	军赛	岔路	2	2016-12-28	2012-11-28	49	1	1	2	2	1	1	1	1	1	2
勐腊	瑶区	纳卓	2	2016-12-16	2014-11-14	25	1	3	2	1	1	1	1	1	1	2
勐腊	勐伴	勐伴	2	2016-12-15	2014-03-31	32	1	2	2	2	1	1	1	1	1	2
孟连	芒信	怕岗	2	2016-12-11	2010-10-21	73	1	2	1	2	1	1	1	1	1	1
孟连	娜允	景吭	2	2016-12-16	2010-09-20	74	1	1	1	2	1	1	1	1	1	2
孟连	富岩	信岗	2	2016-12-13	2013-11-12	37	1	1	1	2	1	1	1	1	1	1
勐腊	易武	曼乃	2	2016-12-14	2013-04-22	43	1	3	2	2	1	1	1	2	1	2
勐腊	磨憨	曼庄	2	2016-12-07	2014-11-18	24	1	1	2	2	1	3	1	1	1	2
孟连	芒信	班顺	2	2016-12-16	2015-09-19	14	1	1	1	2	1	3	1	1	1	1
孟连	勐马	帕亮	2	2016-12-16	2015-06-17	17	1	1	1	1	1	3	1	1	1	2
勐腊	磨憨	曼庄	2	2016-12-07	2011-09-05	63	1	1	2	2	1	1	1	1	1	2
镇康	军赛	南榨	2	2016-12-27	2014-11-17	25	1	1	2	2	1	1	1	1	1	2
镇康	凤尾	大柏树	2	2016-12-28	2012-06-03	54	1	1	1	2	1	1	1	1	1	2
孟连	勐马	勐啊	2	2016-12-16	2009-12-14	84	1	1	1	1	1	1	1	1	1	2
腾冲	猴桥	猴桥	2	2016-12-15	2011-05-22	66	1	1	1	2	1	1	1	1	1	2
孟连	公信	公信	2	2016-12-17	2009-12-27	83	1	1	1	2	1	1	1	1	1	1
孟连	富岩	芒冒	2	2016-12-13	2014-11-15	24	2	1	1	2	1	1	2	1	2	2
勐腊	勐腊	曼纳伞	2	2016-12-19	2012-02-09	58	1	2	2	1	1	1	1	1	1	2
瑞丽	勐卯	团结	2	2016-12-12	2014-11-30	24	1	3	2	2	1	1	1	1	1	1
孟连	公信	班别	2	2016-12-17	2011-04-20	67	1	3	1	2	1	1	1	1	1	2
勐腊	磨憨	尚岗	2	2016-12-03	2014-08-02	28	2	1	2	2	1	1	1	1	1	2
孟连	公信	公信	2	2016-11-19	2011-01-23	69	1	2	1	1	1	1	1	1	1	1
勐腊	勐捧	勐哈	2	2016-12-18	2014-09-07	27	1	1	2	1	1	1	1	1	1	2
孟连	娜允	古城社区	2	2016-12-16	2010-09-21	74	1	1	2	2	1	2	1	1	1	2
勐腊	勐伴	曼燕	2	2016-12-15	2015-08-02	16	1	1	2	1	1	3	1	1	1	2
勐腊	勐伴	回落	2	2016-12-16	2015-05-18	18	1	2	2	2	1	3	1	1	1	2
勐腊	勐捧	景坎	2	2016-12-17	2015-01-04	23	1	1	2	2	1	3	1	1	1	2
腾冲	猴桥	胆扎	2	2016-12-18	2015-08-19	15	1	1	2	2	1	3	1	1	2	1
孟连	娜允	景吭	2	2016-12-16	2015-02-09	22	1	2	1	2	1	3	1	1	1	2
孟连	公信	班文	2	2016-12-17	2012-04-12	56	1	1	1	2	2	1	1	1	1	2
镇康	南伞	红岩	2	2016-12-28	2012-10-16	50	1	1	1	2	2	1	1	1	1	2
镇康	凤尾	大柏树	2	2016-12-28	2014-02-05	34	1	1	1	2	2	1	1	1	1	2
勐腊	勐捧	曼贺南	2	2016-12-17	2015-02-03	22	1	1	2	2	2	1	1	1	1	2
镇康	南伞	田坝	2	2016-12-28	2013-07-16	41	1	1	1	2	2	1	1	1	1	2
勐腊	勐捧	勐哈	2	2016-12-18	2014-09-07	27	1	2	2	1	2	1	1	1	1	2
勐腊	勐捧	勐哈	2	2016-12-08	2013-06-13	41	1	1	1	2	2	2	1	1	1	2
瑞丽	弄岛	等秀	2	2016-12-12	2012-05-09	55	2	1	1	2	2	1	1	1	1	2
孟连	勐马	勐啊	2	2016-12-21	2012-07-08	53	1	2	1	2	2	1	1	2	1	2
孟连	勐马	勐啊	2	2016-12-21	2009-12-14	84	1	2	1	2	2	2	1	1	1	2
勐腊	勐腊	龙林	2	2016-12-20	2013-08-24	39	1	2	2	1	2	2	1	2	1	1
勐腊	勐伴	砂仁	2	2016-12-16	2015-11-07	13	1	2	2	1	2	3	1	1	1	1
瑞丽	姐相	贺赛	2	2016-12-15	2012-09-23	50	2	1	1	2	2	1	1	1	1	2
勐腊	易武	易武	2	2016-12-14	2013-12-25	35	1	3	2	1	2	1	1	1	1	2
镇康	勐堆	蟒蛇山	2	2016-12-27	2015-03-17	21	2	1	2	2	2	1	1	1	1	2
勐腊	勐腊	曼庄	2	2016-12-19	2013-06-23	41	1	2	2	2	2	1	1	1	1	2
孟连	勐马	勐啊	2	2016-12-21	2014-09-16	27	1	1	1	2	2	1	1	1	1	2
勐腊	勐伴	砂仁	2	2016-12-16	2012-08-09	52	1	2	2	1	2	2	1	1	1	2
孟连	勐马	勐啊	2	2016-12-21	2012-12-08	48	1	2	1	2	2	1	1	1	1	2
瑞丽	弄岛	弄岛	2	2016-12-12	2011-03-01	69	2	1	1	2	2	1	1	1	1	2
镇康	勐堆	蟒蛇山	2	2016-12-27	2011-11-20	61	2	2	2	2	2	1	1	1	1	2
孟连	公信	班别	2	2016-12-17	2014-04-15	32	1	3	1	2	2	1	1	1	1	2
勐腊	勐腊	曼庄	2	2016-12-19	2015-02-24	21	2	3	2	2	2	1	1	1	1	2
瑞丽	户育	户育	2	2016-12-14	2011-07-14	65	1	2	1	2	2	1	1	1	1	2
瑞丽	勐秀	勐典	2	2016-12-16	2013-05-25	42	2	1	1	2	2	1	1	1	1	2
孟连	勐马	勐啊	2	2016-12-21	2013-04-06	44	1	1	1	2	2	1	1	1	1	2
孟连	富岩	信岗	2	2016-12-13	2012-10-29	49	1	2	1	2	2	1	1	1	1	2
瑞丽	姐相	顺哈	2	2016-12-15	2012-09-16	50	2	2	1	2	2	1	1	1	1	2
孟连	芒信	芒卡	2	2016-12-13	2015-01-09	23	1	2	1	2	2	1	1	1	1	2
勐腊	磨憨	曼庄	2	2016-12-07	2012-05-30	54	1	1	2	2	2	1	1	1	1	2
勐腊	易武	曼腊	2	2016-12-14	2016-02-13	10	1	2	2	1	2	3	1	1	1	2
镇康	军赛	中厂	2	2016-12-27	2016-01-12	11	1	1	1	2	2	3	1	1	1	2
勐腊	勐伴	城子	2	2016-12-15	2013-02-25	45	1	2	2	1	2	2	1	1	1	2
勐腊	勐捧	勐捧	2	2016-12-17	2015-04-05	20	2	2	2	2	2	1	1	1	1	2
勐腊	勐伴	砂仁	2	2016-12-16	2014-03-14	33	1	2	2	1	2	1	1	1	1	1
瑞丽	户育	雷弄	2	2016-12-14	2013-01-07	47	2	1	1	2	2	1	1	1	1	2
勐腊	磨憨	尚岗	2	2016-12-03	2015-08-03	16	2	1	2	2	2	3	1	1	1	2
腾冲	明光	自治	2	2016-12-15	2015-07-08	17	1	1	1	2	2	3	1	1	1	2
瑞丽	勐卯	姐勒	2	2016-12-13	2012-07-23	52	1	1	2	2	2	1	1	1	1	2
镇康	南伞	田坝	2	2016-12-28	2011-11-07	61	1	2	1	2	2	1	1	1	1	2
镇康	南伞	田坝	2	2016-12-28	2012-06-06	54	1	1	1	2	2	1	1	1	1	2
孟连	富岩	大曼糯	2	2016-12-13	2012-12-03	48	1	1	1	2	2	1	1	1	1	2
勐腊	勐伴	曼燕	2	2016-12-15	2010-01-05	83	1	1	2	2	2	2	1	1	1	2
孟连	勐马	勐啊	2	2016-12-16	2011-05-02	67	1	1	1	1	2	1	1	1	1	2
瑞丽	弄岛	等嘎	2	2016-12-12	2011-04-29	67	2	2	1	2	2	1	1	1	1	2
腾冲	猴桥	猴桥	2	2016-12-15	2009-12-09	84	1	1	1	2	2	2	1	1	1	2
勐腊	易武	曼乃	2	2016-12-14	2011-11-08	61	1	1	2	1	2	1	1	1	1	2
勐腊	易武	麻黑	2	2016-12-15	2014-10-21	25	1	1	2	1	2	1	1	1	1	2
瑞丽	弄岛	等秀	2	2016-12-12	2012-04-29	55	2	1	1	2	2	1	1	1	1	2
勐腊	瑶区	黄莲山	2	2016-12-16	2013-01-09	47	1	1	1	1	2	1	1	1	1	2
勐腊	磨憨	磨憨	2	2016-12-08	2015-08-14	15	1	1	2	2	2	3	1	1	1	2
孟连	芒信	芒卡	2	2016-12-13	2014-02-27	33	1	1	1	2	2	1	1	1	1	2
孟连	娜允	芒弄	2	2016-12-16	2014-05-27	30	1	2	1	1	2	1	1	1	1	1
瑞丽	户育	弄贤	2	2016-12-14	2011-02-05	70	1	1	1	2	2	1	1	1	1	2
瑞丽	勐卯	姐勒	2	2016-12-13	2014-01-19	34	1	2	2	2	2	1	1	1	1	2
孟连	勐马	勐啊	2	2016-12-21	2014-11-27	24	1	2	1	2	2	1	1	1	1	2
勐腊	瑶区	纳卓	2	2016-12-16	2009-12-01	84	1	1	2	2	2	1	1	1	1	2
瑞丽	勐秀	户瓦	2	2016-12-16	2012-09-11	51	1	1	1	2	2	1	1	1	1	2
镇康	南伞	户育	2	2016-12-27	2014-09-29	26	2	1	2	2	2	1	1	1	1	2
勐腊	勐捧	勐哈	2	2016-12-18	2012-11-12	49	1	1	2	2	2	2	1	1	1	2
勐腊	勐捧	勐哈	2	2016-12-08	2012-03-21	56	1	2	2	2	2	2	1	1	1	2
勐腊	瑶区	黄莲山	2	2016-12-16	2013-01-03	47	1	2	2	2	2	1	1	2	1	2
腾冲	猴桥	胆扎	2	2016-12-14	2010-05-05	79	1	2	2	2	2	1	1	1	1	1
镇康	南伞	田坝	2	2016-12-28	2014-08-29	27	1	2	1	2	2	1	1	1	1	2
孟连	勐马	农场	2	2016-12-15	2015-05-28	18	1	3	1	1	2	1	1	2	1	1
瑞丽	勐秀	户兰	2	2016-12-16	2013-08-10	40	1	2	2	2	2	1	1	1	1	2
勐腊	勐腊	龙林	2	2016-12-20	2013-08-03	40	1	1	2	1	2	2	1	1	1	2
瑞丽	勐卯	姐东	2	2016-12-13	2013-03-24	44	1	3	2	2	2	1	1	1	1	2
孟连	富岩	大曼糯	2	2016-12-13	2013-10-28	37	1	3	1	2	2	1	1	1	1	1
镇康	军赛	南榨	2	2016-12-27	2015-05-29	18	1	2	1	2	2	1	1	1	1	2
孟连	娜允	芒弄	2	2016-12-16	2012-03-23	56	1	2	1	2	2	1	1	1	1	1
腾冲	猴桥	轮马	2	2016-12-16	2013-12-31	35	1	2	2	2	2	1	1	2	2	2
瑞丽	姐相	俄罗	2	2016-12-15	2013-10-02	38	2	2	1	2	2	1	1	1	1	2
瑞丽	弄岛	弄岛	2	2016-12-12	2011-03-24	68	1	2	2	2	2	1	1	1	1	2
勐腊	易武	纳么田	2	2016-12-15	2014-07-10	29	2	2	2	2	2	1	1	1	1	2
勐腊	磨憨	磨憨	2	2016-12-08	2012-06-29	53	1	2	2	2	2	1	1	1	1	1
瑞丽	勐秀	勐典	2	2016-12-16	2009-12-23	83	1	2	1	2	2	1	1	1	1	2
镇康	凤尾镇	凤尾村	2	2016-12-28	2012-06-14	54	1	1	1	2	2	1	1	1	1	2
瑞丽	姐相	贺赛	2	2016-12-15	2011-07-06	65	2	1	2	2	2	1	1	1	1	2
腾冲	腾越	洞坪	2	2016-12-12	2009-11-22	84	1	2	1	1	2	1	1	1	1	2
勐腊	勐捧	勐捧	2	2016-12-17	2012-12-04	48	1	2	2	1	2	1	1	1	1	2
腾冲	腾越	沙坝	2	2016-12-19	2011-08-20	63	1	2	2	2	2	1	1	1	1	1
孟连	勐马	勐啊	2	2016-12-21	2013-09-23	38	1	2	1	2	2	1	1	1	1	2
瑞丽	勐秀	勐典	2	2016-12-16	2014-04-09	32	1	1	1	2	2	1	1	1	1	1
孟连	富岩	等嘎拉	2	2016-12-13	2012-05-27	54	1	1	1	2	2	1	1	1	1	1
镇康	南伞	田坝	2	2016-12-28	2014-04-25	32	1	1	1	2	2	1	1	1	1	2
瑞丽	姐相	暖波	2	2016-12-15	2014-05-17	30	1	1	2	2	2	1	1	1	1	1
瑞丽	弄岛	弄岛	2	2016-12-12	2013-03-15	44	1	1	1	2	2	1	1	1	1	2
孟连	勐马	东乃	2	2016-12-17	2011-02-03	70	1	1	1	1	2	1	1	1	1	2
孟连	富岩	等嘎拉	2	2016-12-13	2013-09-26	38	2	1	1	2	2	1	1	1	2	1
勐腊	勐腊	曼竜村	2	2016-12-20	2012-01-11	59	1	1	2	2	2	2	1	1	1	2
瑞丽	勐卯	团结	2	2016-12-12	2015-05-08	19	2	2	2	2	2	3	1	1	1	1
孟连	娜允	金塔社区	2	2016-12-06	2010-11-29	72	1	3	1	1	2	1	1	1	1	1
孟连	勐马	农场	2	2016-12-15	2010-10-23	73	1	1	1	1	2	1	1	1	1	2
瑞丽	姐相	俄罗	2	2016-12-15	2011-03-03	69	2	2	2	2	2	1	1	1	1	2
勐腊	磨憨	曼庄	2	2016-12-07	2012-07-14	52	1	2	2	1	2	1	1	1	1	1
孟连	芒信	岔河	2	2016-12-15	2009-11-27	84	1	2	1	2	2	1	1	1	1	1
勐腊	易武	易武	2	2016-12-14	2012-06-08	54	1	3	2	1	2	1	1	1	1	1
镇康	木场	芹菜塘	2	2016-12-28	2012-07-07	53	1	1	1	1	2	1	1	1	1	2
孟连	娜允	城东社区	2	2016-12-07	2009-11-23	84	1	1	1	2	2	1	1	1	1	2
勐腊	勐腊	龙林	2	2016-12-20	2013-07-02	41	1	1	2	1	2	1	1	1	1	2
镇康	勐堆	勐堆	2	2016-12-27	2014-08-24	28	2	1	2	2	2	2	1	1	1	2
勐腊	勐腊	曼纳伞	2	2016-12-19	2012-03-25	56	1	1	2	1	2	2	1	1	1	2
孟连	富岩	信岗	2	2016-12-13	2012-11-13	49	1	1	1	2	2	1	1	1	1	2
孟连	富岩	大曼糯	2	2016-12-13	2009-11-18	84	1	2	1	2	2	1	1	1	1	1
镇康	勐堆	彭木山	2	2016-12-27	2014-02-19	34	2	1	2	2	2	1	1	1	1	1
勐腊	易武	纳么田	2	2016-12-15	2011-01-31	70	1	1	2	1	2	1	1	1	1	2
镇康	凤尾镇	凤尾村	2	2016-12-28	2015-04-15	20	1	2	1	2	2	1	1	1	1	2
孟连	公信	班别	2	2016-12-17	2015-09-22	14	1	2	1	2	2	3	1	1	1	2
勐腊	易武	麻黑	2	2016-12-15	2013-08-19	39	1	2	2	1	2	1	1	1	1	2
孟连	勐马	勐啊	2	2016-12-21	2013-12-21	36	1	2	1	2	2	1	1	1	1	2
勐腊	易武	曼乃	2	2016-12-14	2012-07-19	52	1	2	2	1	2	1	1	1	1	2
勐腊	磨憨	尚勇	2	2016-12-04	2016-01-28	10	1	3	2	1	2	3	1	2	1	1
勐腊	勐腊	曼纳伞.	2	2016-12-19	2013-06-09	42	1	2	2	2	2	1	1	1	1	2
镇康	凤尾	仁和	2	2016-12-28	2011-08-11	64	2	2	2	2	2	1	1	1	1	2
孟连	勐马	东乃	2	2016-12-17	2012-03-14	57	1	1	1	1	2	1	2	1	1	2
瑞丽	勐秀	户瓦	2	2016-12-16	2014-05-05	31	2	2	2	2	2	2	1	1	1	2
镇康	凤尾	大坝	2	2016-12-28	2010-10-17	74	2	1	2	2	2	1	1	1	1	2
瑞丽	姐相	顺哈	2	2016-12-15	2015-10-25	13	1	1	1	2	2	3	1	1	1	2
孟连	勐马	勐啊	2	2016-12-21	2015-09-15	15	2	1	1	2	2	3	1	1	1	2
瑞丽	姐相	顺哈	2	2016-12-15	2015-01-18	22	1	2	1	2	2	1	1	1	1	2
孟连	芒信	芒卡	2	2016-12-13	2013-01-05	47	1	1	1	2	2	1	1	1	1	2
瑞丽	户育	弄贤	2	2016-12-14	2009-12-04	84	1	2	1	2	2	1	1	1	1	2
瑞丽	户育	户育	2	2016-12-14	2010-05-27	78	1	2	1	2	2	1	1	1	1	2
腾冲	五合	联盟	2	2016-12-18	2011-07-09	65	1	2	2	2	2	1	1	2	2	1
孟连	娜允	芒掌	2	2016-12-19	2013-10-05	38	1	2	1	2	2	3	1	1	1	2
勐腊	磨憨	磨憨	2	2016-12-08	2014-11-05	25	1	1	2	2	2	1	1	1	1	2
瑞丽	姐相	顺哈	2	2016-12-15	2013-07-20	40	1	3	1	2	2	1	1	1	1	2
镇康	凤尾	大坝	2	2016-12-28	2010-08-09	76	1	3	2	2	2	1	1	1	1	2
勐腊	勐腊	龙林	2	2016-12-20	2011-12-10	60	1	1	2	1	2	2	1	1	1	1
瑞丽	勐卯	姐勒	2	2016-12-13	2013-10-26	37	1	3	2	2	2	1	1	1	1	1
镇康	凤尾镇	凤尾村	2	2016-12-28	2012-02-24	58	1	1	1	2	2	1	1	1	1	2
瑞丽	姐相	俄罗	2	2016-12-15	2010-05-14	79	1	1	1	2	2	1	1	1	1	2
孟连	富岩	信岗	2	2016-12-13	2015-10-10	14	1	2	1	2	2	3	1	1	1	2
勐腊	勐腊	城子	2	2016-12-20	2014-11-02	25	1	1	2	1	2	1	2	1	1	1
瑞丽	勐秀	户瓦	2	2016-12-16	2010-12-13	72	1	2	1	2	2	2	1	1	1	2
瑞丽	勐卯	姐勒	2	2016-12-13	2012-01-13	59	2	1	2	2	2	2	1	1	1	2
勐腊	瑶区	黄莲山	2	2016-12-16	2015-08-21	15	1	2	2	1	2	3	1	2	1	2
孟连	芒信	怕岗	2	2016-12-11	2010-11-06	73	1	1	1	2	2	1	1	1	2	1
孟连	芒信	芒卡	2	2016-12-13	2014-10-27	25	1	1	1	2	2	1	1	1	1	2
孟连	富岩	英沟	2	2016-12-18	2012-09-29	50	2	2	1	2	2	1	1	1	1	2
孟连	富岩	等嘎拉	2	2016-12-13	2012-06-26	53	1	2	1	1	2	1	1	1	1	1
腾冲	腾越	洞坪	2	2016-12-15	2014-12-17	23	2	2	1	2	2	1	1	1	1	2
勐腊	易武	曼乃	2	2016-12-14	2013-02-02	46	1	3	2	3	2	1	1	1	1	2
勐腊	易武	麻黑	2	2016-12-15	2013-08-08	40	1	2	2	1	2	1	1	1	1	2
勐腊	勐腊	曼旦	2	2016-12-19	2014-11-28	24	2	1	2	1	2	1	1	1	1	2
勐腊	勐腊	曼竜代	2	2016-12-20	2015-10-09	14	1	2	2	1	2	3	1	1	1	2
镇康	南伞	田坝	2	2016-12-28	2011-11-01	61	1	1	2	2	2	1	1	1	1	2
孟连	勐马	勐啊	2	2016-12-21	2013-02-26	45	2	1	1	2	2	1	1	1	1	2
勐腊	勐腊	龙林	2	2016-12-20	2012-01-25	58	2	1	2	1	2	2	1	1	1	2
勐腊	勐捧	勐润	2	2016-12-17	2014-08-21	27	1	2	2	1	2	3	1	1	1	2
勐腊	磨憨	尚岗	2	2016-12-03	2013-02-09	45	1	2	2	2	2	1	1	1	1	2
孟连	芒信	班顺	2	2016-12-16	2010-01-01	83	1	2	1	2	2	1	1	1	1	1
腾冲	腾越	永乐	2	2016-12-16	2012-12-11	48	1	2	1	2	2	1	1	1	1	2
瑞丽	弄岛	弄岛	2	2016-12-12	2011-12-20	59	1	1	1	2	2	1	1	1	1	2
勐腊	勐捧	勐捧	2	2016-12-17	2014-12-02	24	1	3	2	1	2	2	1	1	1	2
勐腊	勐伴	曼燕	2	2016-12-15	2014-05-27	30	2	2	2	1	2	2	1	1	1	2
孟连	娜允	芒掌	2	2016-12-19	2014-01-20	34	2	2	1	2	2	3	1	1	1	2
勐腊	磨憨	曼庄	2	2016-12-07	2011-10-17	61	1	2	2	2	2	1	1	1	1	2
腾冲	猴桥	猴桥	2	2016-12-14	2010-09-28	74	1	2	1	2	2	1	1	1	1	1
孟连	富岩	等嘎拉	2	2016-12-13	2015-08-02	16	1	1	1	2	2	3	1	1	1	1
勐腊	勐捧	勐润	2	2016-12-17	2012-06-19	53	1	2	1	2	2	2	1	1	1	2
孟连	娜允	芒弄	2	2016-12-16	2015-04-18	19	1	2	1	2	2	1	1	1	1	2
勐腊	易武	易武	2	2016-12-14	2010-12-19	71	2	1	2	1	2	1	2	1	1	2
孟连	勐马	腊福	2	2016-12-16	2013-08-17	39	1	2	1	1	2	1	1	1	1	2
勐腊	易武	倮德	2	2016-12-14	2013-11-23	36	1	2	1	2	2	2	1	1	1	2
镇康	军赛	岔路	2	2016-12-28	2015-04-22	20	1	1	2	2	2	1	1	1	1	2
孟连	勐马	勐啊	2	2016-12-16	2010-08-21	75	1	1	1	1	2	2	1	1	1	2
瑞丽	户育	雷弄	2	2016-12-14	2009-11-30	84	1	1	1	2	2	1	1	1	1	1
孟连	娜允	古城社区	2	2016-12-16	2015-07-17	16	2	1	1	2	2	3	1	1	1	2
孟连	娜允	芒弄	2	2016-12-16	2011-05-20	66	1	3	1	2	2	1	1	1	2	2
瑞丽	勐秀	勐典	2	2016-12-16	2011-10-31	61	1	2	2	2	2	1	1	1	1	2
勐腊	勐腊	城子	2	2016-12-20	2014-07-27	28	1	1	2	1	2	3	1	1	1	1
勐腊	瑶区	黄莲山	2	2016-12-16	2013-05-27	42	1	1	1	1	2	2	1	1	1	2
勐腊	瑶区	黄莲山	2	2016-12-16	2014-03-31	32	1	2	2	1	2	2	1	2	2	2
孟连	芒信	拉嘎	2	2016-12-15	2015-01-08	23	1	1	1	2	2	1	1	1	1	1
勐腊	易武	易武	2	2016-12-14	2013-01-12	47	1	2	2	1	2	1	1	1	1	2
勐腊	勐捧	勐捧	2	2016-12-17	2013-05-07	43	1	1	2	1	2	1	1	1	1	1
勐腊	勐伴	回落	2	2016-12-16	2012-10-31	49	2	1	2	1	2	1	1	1	1	2
勐腊	磨憨	尚岗	2	2016-12-03	2014-05-17	30	2	2	2	2	2	1	1	1	1	2
镇康	军赛	忙吉利	2	2016-12-28	2014-01-17	35	1	2	2	2	2	1	1	1	1	2
镇康	军赛	军赛	2	2016-12-28	2015-01-26	23	1	3	2	2	2	1	1	1	1	2
勐腊	磨憨	龙门	2	2016-12-07	2010-11-12	72	2	1	2	2	2	1	1	1	1	2
孟连	勐马	勐啊	2	2016-12-21	2011-07-01	65	1	2	1	2	2	1	1	1	1	2
勐腊	易武	曼腊	2	2016-12-14	2010-01-05	83	2	1	2	2	2	2	1	1	1	2
勐腊	勐捧	曼种	2	2016-12-18	2011-05-15	67	1	2	2	1	2	1	1	1	1	2
勐腊	勐伴	砂仁	2	2016-12-16	2013-04-03	44	2	2	2	1	2	2	1	1	1	2
孟连	勐马	东乃	2	2016-12-17	2010-09-01	75	1	1	1	1	2	1	1	1	1	2
瑞丽	勐卯	姐东	2	2016-12-13	2009-11-30	84	1	1	1	2	2	1	1	1	1	2
孟连	勐马	东乃	2	2016-12-17	2011-09-27	62	1	1	1	1	2	1	2	1	1	2
孟连	勐马	腊福	2	2016-12-16	2010-06-29	77	1	1	1	1	2	1	2	1	1	2
勐腊	易武	曼腊	2	2016-12-14	2014-08-26	27	1	2	2	1	2	1	1	1	1	1
孟连	富岩	信岗	2	2016-12-13	2014-07-24	28	1	1	1	2	2	1	1	1	1	1
勐腊	勐腊	曼纳伞	2	2016-12-19	2010-12-01	72	1	2	2	2	2	2	1	1	1	2
勐腊	勐捧	勐捧	2	2016-12-17	2015-10-14	14	1	2	2	2	2	3	1	1	1	2
镇康	军赛	岔路	2	2016-12-28	2015-07-21	17	2	1	1	2	2	3	1	1	1	2
勐腊	勐腊	曼旦	2	2016-12-19	2011-01-14	71	1	2	2	1	2	2	1	1	1	2
勐腊	易武	易武	2	2016-12-14	2011-06-30	65	1	3	2	1	2	3	1	1	1	2
瑞丽	勐卯	团结	2	2016-12-13	2013-01-12	47	1	1	1	2	2	1	1	1	1	2
孟连	娜允	芒弄	2	2016-12-16	2013-03-13	45	1	2	1	1	2	1	1	1	1	1
勐腊	勐捧	曼贺南	2	2016-12-17	2014-10-04	26	2	1	2	2	2	3	1	1	1	2
孟连	富岩	英沟	2	2016-12-13	2012-08-19	51	1	1	1	2	2	2	1	1	1	2
勐腊	勐捧	勐润	2	2016-12-17	2012-12-21	47	2	1	2	2	2	1	1	1	1	2
勐腊	磨憨	磨龙	2	2016-12-06	2011-12-10	59	1	2	2	2	2	2	1	1	1	2
瑞丽	姐相	贺赛	2	2016-12-15	2010-01-13	83	1	2	1	2	2	1	1	1	1	2
孟连	勐马	东乃	2	2016-12-17	2015-03-14	21	1	1	1	1	2	3	1	1	1	2
勐腊	勐腊	城子	2	2016-12-20	2015-03-10	21	1	2	2	1	2	1	1	1	1	1
孟连	公信	班别	2	2016-12-19	2013-07-11	41	1	1	1	2	2	1	1	1	1	2
勐腊	勐捧	曼种	2	2016-12-18	2011-12-06	60	2	1	2	2	2	2	1	1	1	2
勐腊	勐腊	曼旦	2	2016-12-19	2015-08-13	16	2	2	2	1	2	3	1	1	1	1
勐腊	易武	易武	2	2016-12-14	2015-05-08	19	1	2	2	1	2	1	1	1	1	1
瑞丽	姐相	俄罗	2	2016-12-15	2013-10-02	38	2	2	1	2	2	1	1	1	1	2
孟连	勐马	勐啊	2	2016-12-21	2012-09-30	50	1	1	1	2	2	1	1	1	1	1
勐腊	易武	曼乃	2	2016-12-14	2013-07-30	40	1	2	2	2	2	1	1	1	1	2
勐腊	瑶区	纳卓	2	2016-12-16	2014-04-01	32	1	1	2	2	2	1	1	1	2	2
孟连	勐马	腊福	2	2016-12-16	2011-10-19	61	1	1	1	1	2	1	1	1	1	2
镇康	凤尾	鲁子园	2	2016-12-28	2012-01-11	59	1	1	1	2	2	1	1	1	1	1
勐腊	磨憨	曼庄	2	2016-12-07	2012-03-23	56	1	3	2	2	2	2	1	1	1	1
勐腊	勐捧	曼贺南	2	2016-12-17	2014-04-03	32	1	1	2	2	2	1	1	1	1	2
勐腊	勐腊	回落	2	2016-12-16	2014-03-28	32	1	1	2	2	2	1	1	1	1	2
镇康	凤尾	鲁子园	2	2016-12-28	2011-06-10	66	1	1	1	2	2	1	1	1	1	2
勐腊	磨憨	龙门	2	2016-12-07	2010-06-02	78	2	1	1	2	2	1	1	1	1	2
勐腊	勐捧	景坎	2	2016-12-17	2011-10-24	61	1	1	2	2	2	1	1	1	1	2
勐腊	勐腊	龙林	2	2016-12-20	2013-09-27	38	1	1	2	1	2	1	1	1	1	1
勐腊	易武	麻黑	2	2016-12-15	2015-03-20	20	1	2	2	1	2	1	1	1	1	2
勐腊	磨憨	尚岗	2	2016-12-03	2011-10-18	61	2	1	2	2	2	2	1	1	1	2
勐腊	勐伴	回落	2	2016-12-16	2012-08-18	51	2	1	2	1	2	1	1	1	1	2
勐腊	磨憨	尚勇	2	2016-12-04	2012-05-29	54	1	2	2	1	2	2	1	1	1	1
勐腊	勐腊	曼纳伞	2	2016-12-19	2010-08-30	75	1	2	2	2	2	2	1	1	1	2
勐腊	勐腊	曼旦	2	2016-12-19	2014-02-25	33	2	1	2	1	2	2	1	1	1	1
勐腊	勐捧	景坎	2	2016-12-17	2011-10-11	62	1	1	2	2	2	1	1	1	1	2
瑞丽	勐卯	姐勒	2	2016-12-13	2011-03-31	68	1	1	2	2	2	1	1	1	1	2
勐腊	勐捧	景坎	2	2016-12-17	2010-08-10	76	1	1	2	2	2	2	1	1	1	1
勐腊	磨憨	尚勇	2	2016-12-04	2013-02-27	45	1	1	2	1	2	1	1	1	1	2
勐腊	磨憨	曼庄	2	2016-12-07	2013-10-30	37	2	2	2	2	2	3	1	1	1	2
勐腊	磨憨	磨憨	2	2016-12-08	2011-09-14	62	1	1	1	2	2	2	1	1	2	2
勐腊	勐伴	砂仁	2	2016-12-16	2014-05-19	30	1	1	1	1	2	1	1	1	1	2
镇康	军赛	军赛	2	2016-12-28	2010-02-02	82	1	1	2	2	2	2	1	1	1	2
瑞丽	勐秀	户瓦	2	2016-12-16	2015-02-17	21	1	3	2	2	2	3	1	1	1	2
孟连	勐马	腊福	2	2016-12-16	2015-01-07	23	1	1	1	1	2	1	1	1	1	2
勐腊	勐捧	曼贺南	2	2016-12-17	2014-09-02	27	1	2	2	2	2	1	1	1	1	1
孟连	娜允	古城社区	2	2016-12-16	2012-11-28	48	1	2	1	2	2	1	1	1	1	2
勐腊	勐伴	回落	2	2016-12-16	2013-02-18	45	1	1	2	2	2	1	1	1	1	2
勐腊	勐腊	城子	2	2016-12-20	2015-02-03	22	1	2	2	1	2	1	1	1	1	1
勐腊	勐伴	城子	2	2016-12-15	2013-04-19	43	1	2	2	1	2	3	1	1	1	2
勐腊	勐捧	曼贺南	2	2016-12-17	2015-07-07	17	2	3	2	2	2	3	1	1	1	2
镇康	凤尾	大柏树	2	2016-12-28	2010-01-10	83	1	3	1	2	2	2	1	1	1	2
勐腊	勐伴	回落	2	2016-12-16	2011-08-27	63	1	1	2	2	2	1	1	1	1	2
勐腊	勐捧	勐哈	2	2016-12-18	2010-07-18	77	1	2	2	1	2	1	1	1	1	2
镇康	凤尾	大柏树	2	2016-12-28	2010-12-13	72	2	1	1	2	2	1	1	1	1	2
勐腊	瑶区	黄莲山	2	2016-12-16	2010-07-12	77	1	1	2	1	2	1	1	1	1	2
孟连	富岩	等嘎拉	2	2016-12-12	2011-03-23	68	1	1	1	2	2	1	2	1	1	2
勐腊	勐腊	曼纳伞	2	2016-12-19	2015-03-18	21	2	1	2	2	2	3	1	1	1	2
勐腊	磨憨	磨憨	2	2016-12-08	2012-11-21	48	1	3	2	2	2	1	1	1	1	2
勐腊	勐捧	景坎	2	2016-12-17	2010-07-28	76	1	1	2	2	2	1	1	1	1	2
孟连	富岩	芒冒	2	2016-12-13	2011-12-12	60	2	1	1	2	2	1	1	2	2	2
勐腊	磨憨	龙门	2	2016-12-07	2010-06-23	77	1	1	1	2	2	2	1	1	1	1
孟连	娜允	城东社区	2	2016-12-07	2015-08-04	16	1	3	1	2	2	3	1	1	1	2
镇康	军赛	岔路	2	2016-12-28	2010-06-18	78	2	1	2	2	2	2	1	1	1	2
腾冲	猴桥	猴桥社区	2	2016-12-14	2010-07-10	77	1	1	1	2	2	1	1	1	2	2
勐腊	磨憨	磨憨	2	2016-11-08	2014-03-30	31	1	3	2	2	2	1	1	1	2	2
镇康	凤尾	鲁子园	2	2016-12-28	2010-03-04	81	1	1	1	2	2	2	1	1	1	2
勐腊	勐捧	景坎	2	2016-12-17	2011-07-20	64	1	1	2	2	2	1	1	1	1	2
孟连	公信	糯董	2	2016-12-16	2010-05-08	79	1	1	1	2	2	1	1	1	1	1
勐腊	磨憨	曼庄	2	2016-12-07	2013-12-02	36	1	1	2	2	2	3	1	1	1	2
勐腊	勐腊	城子	2	2016-12-20	2015-03-08	21	1	2	2	1	2	1	1	1	1	2
勐腊	勐捧	景坎	2	2016-12-17	2012-11-16	49	2	2	2	3	2	2	1	1	1	2
勐腊	勐腊	曼纳伞	2	2016-12-19	2011-06-21	65	1	2	2	2	2	1	1	1	1	2
勐腊	勐腊	城子	2	2016-12-20	2011-09-09	63	1	1	2	1	2	2	1	1	1	2
腾冲	芒棒	永乐	2	2016-12-14	2010-01-10	83	1	3	1	2	2	1	1	1	1	1
勐腊	勐腊	曼庄	2	2016-12-19	2013-11-08	37	1	1	2	2	2	2	1	1	1	2
勐腊	勐伴	砂仁	2	2016-12-16	2011-06-18	65	2	2	2	1	2	2	1	1	1	2
勐腊	磨憨	尚勇	2	2016-12-04	2014-12-17	23	1	2	2	1	2	1	1	2	1	1
勐腊	瑶区	黄莲山	2	2016-12-16	2010-04-16	80	1	2	1	1	2	2	2	1	1	2
勐腊	勐捧	曼种	2	2016-12-18	2015-03-24	20	1	1	2	2	2	3	1	1	1	2
勐腊	勐捧	景坎	2	2016-12-17	2011-11-01	61	1	1	2	3	2	1	1	1	1	2
孟连	芒信	班顺	2	2016-12-16	2013-07-30	40	1	2	1	2	2	1	1	1	1	1
勐腊	易武	曼乃	2	2016-12-14	2016-02-03	10	1	3	2	1	3	3	1	1	1	1
勐腊	勐伴	回落	2	2016-12-16	2015-01-17	22	1	1	2	2	3	3	1	1	1	2
勐腊	勐伴	回落	2	2016-12-16	2016-02-08	10	2	2	2	1	3	3	1	1	1	2
勐腊	瑶区	黄莲山	2	2016-12-16	2015-08-09	16	1	2	2	1	3	3	1	2	1	2
勐腊	勐捧	曼贺南	2	2016-12-17	2016-03-23	8	2	2	2	2	3	3	1	1	1	2
勐腊	勐捧	勐润	2	2016-12-17	2016-04-15	8	1	2	2	2	3	3	1	1	1	2
勐腊	勐捧	勐润	2	2016-12-17	2013-04-02	44	1	2	2	2	3	3	1	1	1	2
勐腊	勐腊	曼旦	2	2016-12-19	2013-05-24	42	2	1	2	1	3	3	1	1	1	2
勐腊	勐腊	曼庄	2	2016-12-19	2016-01-26	10	1	2	2	2	3	3	1	1	1	2
勐腊	勐腊	曼庄	2	2016-12-19	2011-01-23	70	1	1	2	1	3	3	1	1	1	2
勐腊	勐腊	曼竜代	2	2016-12-20	2010-03-04	81	1	2	2	1	3	3	1	1	1	2
勐腊	勐腊	曼竜代	2	2016-12-20	2016-03-01	9	1	2	2	1	3	3	1	1	1	2
孟连	娜允	景吭	2	2016-12-16	2010-02-13	82	2	2	1	2	3	3	1	1	1	2
孟连	勐马	勐啊	2	2016-12-21	2015-02-27	21	1	2	1	2	3	3	1	1	1	2
孟连	勐马	勐啊	2	2016-12-16	2014-10-03	26	1	1	1	2	3	3	2	1	1	2
孟连	勐马	腊福	2	2016-12-16	2014-06-21	29	1	1	1	1	3	3	1	1	1	2
瑞丽	勐秀	等扎	2	2016-12-16	2014-02-26	33	1	2	2	3	3	3	1	1	1	2
孟连	芒信	岔河	2	2016-12-15	2015-06-10	18	1	1	1	2	3	3	1	1	1	2
孟连	公信	广科	2	2016-12-19	2011-03-24	68	1	2	1	2	3	3	1	1	1	1
勐腊	勐捧	勐哈	2	2016-12-18	2014-07-28	28	1	2	2	2	2	1	1	1	1	2
孟连	富岩	信岗	2	2016-12-13	2011-04-22	67	1	1	1	2	2	1	1	1	1	2
勐腊	勐捧	勐哈	2	2016-12-18	2015-01-26	22	1	3	2	2	2	1	1	1	1	2
勐腊	勐腊	曼旦	2	2016-12-19	2013-02-10	46	2	1	1	1	2	1	1	1	1	1
勐腊	瑶区	黄莲山	2	2016-12-16	2012-07-08	53	1	1	1	1	2	1	1	1	1	2
孟连	勐马	勐啊	2	2016-12-21	2011-08-19	64	1	2	1	2	2	2	1	1	1	1
勐腊	磨憨	磨憨	2	2016-12-08	2014-06-28	29	2	1	1	2	2	1	1	1	1	2
瑞丽	勐卯	勐力	2	2016-12-13	2012-05-10	55	1	1	1	2	2	1	1	1	1	2
孟连	勐马	东乃	2	2016-12-17	2011-03-11	69	1	1	1	1	2	2	1	1	1	2
勐腊	勐伴	砂仁	2	2016-12-16	2010-07-14	77	1	2	2	1	2	2	1	1	1	2
腾冲	腾越	满邑	2	2016-12-16	2010-05-18	78	1	3	1	2	2	2	1	1	1	1
孟连	富岩	英沟	2	2016-12-13	2012-12-26	47	1	1	1	2	2	2	1	1	1	2
孟连	富岩	等嘎拉	2	2016-12-13	2012-09-02	51	1	2	1	2	2	2	1	1	1	1
瑞丽	弄岛	等嘎	2	2016-12-12	2014-01-10	35	1	2	1	2	2	2	1	1	1	2
瑞丽	勐秀	等扎	2	2016-12-16	2011-10-04	62	2	1	1	2	2	2	1	1	1	2
勐腊	易武	曼腊	2	2016-12-14	2014-01-08	35	1	2	2	2	2	2	1	1	1	2
孟连	勐马	腊福	2	2016-12-16	2009-12-29	83	1	1	1	1	2	2	1	1	1	2
勐腊	勐捧	勐润	2	2016-12-17	2014-01-19	34	1	3	2	2	2	2	1	1	1	2
勐腊	瑶区	黄莲山	2	2016-12-16	2010-01-17	82	1	1	1	1	2	2	2	2	2	2
勐腊	勐腊	曼竜代	2	2016-12-20	2010-12-04	72	1	3	2	2	2	2	1	1	1	1
勐腊	瑶区	纳卓	2	2016-12-16	2011-04-27	67	1	1	2	1	2	2	1	1	1	2
勐腊	勐腊	曼庄	2	2016-12-19	2012-03-27	56	1	2	2	2	2	2	1	1	1	2
勐腊	勐腊	曼纳伞	2	2016-12-19	2010-03-13	81	1	2	2	2	2	2	1	1	1	2
孟连	富岩	芒冒	2	2016-12-13	2009-12-12	84	1	1	1	3	2	2	2	1	2	2
勐腊	勐捧	勐捧	2	2016-12-17	2010-07-24	76	1	3	2	1	2	2	1	1	1	2
勐腊	磨憨	磨憨	2	2016-12-08	2010-04-10	79	1	1	1	2	2	2	1	1	1	2
孟连	富岩	英沟	2	2016-12-13	2010-12-20	71	1	2	1	2	2	2	1	1	1	2
勐腊	磨憨	磨憨	2	2016-12-08	2010-03-15	80	1	1	2	2	2	2	1	1	1	2
孟连	勐马	勐啊	2	2016-12-21	2010-10-12	74	1	2	1	2	2	2	1	1	1	1
孟连	富岩	英沟	2	2016-12-13	2015-08-05	16	1	2	1	2	3	1	1	1	1	2
孟连	公信	班别	2	2016-12-17	2015-10-15	14	1	2	1	2	3	1	1	1	2	1
勐腊	勐伴	勐伴	2	2016-12-15	2010-05-03	79	1	2	2	2	3	1	1	1	1	2
瑞丽	姐相	顺哈	2	2016-12-15	2015-06-05	18	1	2	2	2	3	1	1	1	1	2
孟连	芒信	班顺	2	2016-12-16	2012-04-16	56	1	1	1	2	3	1	1	1	1	2
勐腊	磨憨	尚岗	2	2016-12-03	2014-06-26	29	2	1	2	2	3	1	1	1	1	1
勐腊	勐捧	曼贺南	2	2016-12-17	2015-05-21	18	1	1	2	2	2	3	1	1	1	2
孟连	娜允	金塔社区	2	2016-12-06	2012-02-10	57	1	3	1	1	2	3	1	1	1	1
勐腊	勐腊	城子	2	2016-12-20	2014-12-02	24	1	2	1	1	2	3	1	1	1	1
勐腊	勐腊	城子	2	2016-12-20	2014-11-15	25	1	2	2	1	2	3	1	1	1	2
勐腊	勐腊	曼庄	2	2016-12-19	2013-11-11	37	2	1	2	2	2	3	1	1	1	2
镇康	勐堆	大寨	2	2016-12-27	2014-10-25	26	1	2	2	2	2	3	1	1	1	2
孟连	娜允	景吭	2	2016-12-16	2014-05-01	31	1	2	1	2	2	3	1	1	1	2
孟连	娜允	古城社区	2	2016-12-16	2014-08-18	27	1	2	1	2	2	3	1	1	1	2
孟连	芒信	岔路	2	2016-12-15	2014-09-14	27	2	1	1	2	2	3	1	1	1	2
勐腊	勐捧	勐捧	2	2016-12-17	2013-11-29	36	1	2	2	2	2	3	1	1	1	2
勐腊	勐捧	勐捧	2	2016-12-17	2014-04-16	32	1	1	2	2	2	3	1	1	1	1
勐腊	勐捧	曼贺南	2	2016-12-17	2014-07-26	28	1	2	2	2	2	3	1	1	1	2
孟连	富岩	英沟	2	2016-12-13	2010-03-23	80	1	1	1	2	2	1	1	1	1	2
勐腊	勐腊	曼旦	2	2016-12-19	2011-03-12	69	2	1	2	2	2	1	1	1	1	2
勐腊	磨憨	磨憨	2	2016-12-08	2013-05-13	42	1	3	2	2	2	1	1	1	1	2
孟连	富岩	芒冒	2	2016-12-13	2011-09-13	63	1	1	1	2	2	1	1	2	2	1
镇康	勐堆	勐堆	2	2016-12-27	2012-09-20	51	1	3	1	2	2	1	1	1	1	2
孟连	公信	糯董	2	2016-12-16	2011-12-05	60	1	2	1	2	2	1	1	1	1	1
孟连	富岩	大曼糯	2	2016-12-13	2010-11-23	72	1	2	1	2	2	1	1	1	1	1
孟连	富岩	信岗	2	2016-12-13	2011-06-19	65	1	2	1	2	2	1	1	1	1	2
孟连	公信	班别	2	2016-12-17	2012-05-10	55	1	1	1	2	2	1	1	1	1	2
